# Supplementary material for: Computational Investigation of the Potential and Limitations of Machine Learning with Neural Network Circuits Based on Synaptic Transistors
Source: J Phys Chem Lett. 2024 Jun 28;15(27):6974–85. doi: 10.1021/acs.jpclett.4c01413 (PMC11247485; doi:10.1021/acs.jpclett.4c01413)
Supplement: Supplementary file 1 — jz4c01413_si_001.zip [file jz4c01413_si_001.zip]

Archive with 10 entries (9 files):
- SI/
- SI/h2o.dat
- SI/kfcnAAbreakdown.m
- SI/kfcnAAbreakdown_prod.m
- SI/kfcnAAfit.m
- SI/kfcnAAfit_prod.m
- SI/NNviaHDMRGPR_prod.m
- SI/perovskite_ML_data.dat
- SI/README.txt
- SI/Sobol.m
