# Supplementary material for: Computational Investigation of the Potential and Limitations of Machine Learning with Neural Network Circuits Based on Synaptic Transistors
Source: J Phys Chem Lett. 2024 Jun 28;15(27):6974–85. doi: 10.1021/acs.jpclett.4c01413 (PMC11247485; doi:10.1021/acs.jpclett.4c01413)
Supplement: Supplementary file 1 — jz4c01413_si_001.zip [file jz4c01413_si_001.zip › SI/h2o.dat]

         0.93809         0.93809        -0.30414         0.01220
         1.19886         0.95341        -0.58120     10835.41567
         1.06817         0.91659        -0.79520      8634.20169
         0.95389         0.85490        -0.32942      1984.73289
         0.97661         0.84933        -0.30216      2538.44899
         1.13238         0.94058        -0.42013      6026.35903
         1.11779         0.87995        -0.02237      6912.07409
         1.21293         1.06282        -0.39710     12106.92190
         0.90901         1.06992         0.04497      5118.86192
         0.89225         1.06960        -0.90337     12182.10074
         0.80726         0.92704        -0.80665     10893.56737
         0.96451         1.01982        -0.14205      1771.73515
         0.83715         0.75261        -0.58975     16965.16623
         0.93227         1.18984        -0.72781     12906.94443
         0.98440         0.76021        -0.19456     11503.30626
         0.73653         0.96915        -0.05292     15867.75222
         1.08941         1.01013        -0.10862      5059.99955
         0.95210         1.23346        -0.66511     13911.97656
         1.25524         0.99566        -0.68461     15670.26813
         0.91959         1.07414         0.43189     13225.45415
         0.94263         0.91024         0.00685      2152.89931
         0.97164         0.92384        -0.16643       633.92638
         0.81785         1.22596         0.03911     15639.17338
         0.78563         0.97536         0.13126     11407.41984
         0.97266         0.89428        -0.47886      1387.99501
         0.90363         0.81759         0.09047      7962.53101
         0.92852         1.03248        -0.55317      3055.39470
         1.21116         0.87701        -0.41127     11161.84052
         0.72266         1.00663        -0.29009     18762.55746
         0.82424         1.07591         0.08880      9469.34250
         0.90329         0.89737        -0.98262     11088.07959
         0.86095         1.13870         0.22282     11816.15794
         0.92549         0.90354        -0.52609      1290.40254
         1.13054         0.87473         0.11535      9183.95766
         0.94290         1.02026         0.11298      4372.45659
         1.05301         0.99157        -0.21036      2890.73782
         1.04655         0.86990        -0.53296      4696.91189
         1.08634         1.22080        -0.05905     13768.73562
         1.01411         0.94209        -0.39164      1289.59514
         0.83859         0.94945        -0.22018      2991.01745
         0.95068         0.96330         0.04999      2547.97480
         0.78675         1.07741        -0.63170     14026.16236
         1.03419         1.29720        -0.55676     16719.00762
         0.99770         1.14567        -0.70949     10606.53869
         1.28819         0.92467        -0.44235     14230.55749
         1.22838         1.05317        -0.20224     12321.29537
         1.09625         1.04732        -0.86784     13337.85851
         1.14393         1.26509        -0.12243     18053.38147
         1.03453         0.91902        -0.32400      1823.87337
         0.91014         0.80100         0.03655      8410.22098
         1.07498         0.98107        -0.68399      6707.44245
         1.11077         1.05666        -0.74013     11130.28386
         1.18116         0.85460        -0.08223     10357.76845
         0.90159         0.86159        -0.27093      1903.32585
         0.96472         1.08549        -0.81498      9732.45604
         0.86214         0.84356         0.25664     11289.06919
         1.02032         1.05277        -0.47376      4144.35370
         1.27642         0.92386        -0.44391     13640.68191
         1.18250         0.99088         0.02878      9799.35743
         0.94937         0.77203        -0.41994      9734.74073
         0.93838         1.27143        -0.71263     16897.87386
         0.80313         1.05107        -0.58108     10214.89064
         0.86492         1.32709         0.07563     17913.40590
         0.78703         0.94510         0.02043      9357.25624
         1.15840         0.99746         0.08893      9498.57343
         1.21950         0.90969        -0.25513     10081.97308
         1.16724         0.86350         0.18467     12174.02912
         0.91439         1.16016        -0.08253      7568.88924
         0.89870         1.11001        -0.09309      5556.82594
         0.99299         1.30650         0.18553     17515.41352
         1.12538         0.90557         0.24542     10399.18763
         0.86118         1.20263        -0.04677     11266.44861
         0.97462         0.91009        -0.58986      2187.46099
         1.20357         0.97780        -0.16874      9347.93204
         1.06603         0.98391        -0.86708     10544.73889
         1.32112         1.04922        -0.02918     17528.66696
         0.97602         0.96530         0.01584      2304.04612
         1.20008         0.95047        -0.18197      8908.12827
         0.94314         0.86044        -0.29463      1644.85336
         1.08145         1.12378         0.24622     12843.04950
         0.98288         0.83176        -0.47956      4476.70490
         0.77015         0.94780        -0.16505      9769.63282
         0.86379         1.39098        -0.13152     19946.41884
         1.00828         1.20264         0.06436     11466.59805
         0.88619         0.90201        -0.12377      1702.22922
         0.89892         0.82879        -0.64199      6170.61312
         0.96749         1.23957        -0.36719     11180.83970
         0.74411         0.81991        -0.43111     18025.63185
         0.94906         1.11734        -0.59331      6939.73369
         1.07908         0.81080        -0.01038      9488.31439
         1.23596         0.99705         0.21890     14849.07207
         1.06772         0.85526        -0.22366      4876.95342
         1.07053         0.90861         0.22424      8046.52625
         1.01477         0.84551        -0.75008      8192.93519
         0.85882         0.80192        -0.24472      7403.90084
         0.81989         1.00581         0.26343     11406.64059
         1.16618         1.07079        -0.45042     10394.49088
         1.16476         0.95586        -0.05785      7819.08418
         1.11341         0.83069        -0.80517     14868.20188
         0.95027         0.96076         0.15372      4215.71875
         0.91683         0.83323         0.39499     14483.11122
         1.19744         1.00013        -0.12263      9606.05881
         0.80700         1.06757        -0.00795      9441.70514
         0.78748         1.10127        -0.26167     11762.59135
         0.99383         1.06330        -0.26396      3210.96809
         0.98271         1.02451        -0.56842      3288.79711
         0.93247         1.24385        -0.29306     11118.33073
         0.78040         0.92149        -0.49869      9144.88362
         0.94057         1.05452        -0.30172      2360.55545
         1.19087         0.82870        -0.06579     12461.22024
         1.03790         1.10055         0.02776      7361.88877
         1.00667         1.15172        -0.10415      7680.23098
         0.90986         1.12023         0.25057     10240.45603
         0.87710         1.13322        -0.58072      8832.21476
         1.30585         0.92802        -0.00651     14918.27109
         0.90637         0.98927        -0.82237      6758.22057
         1.03252         0.93499        -0.22355      1705.07342
         0.84050         0.81565        -0.48391      7741.09588
         0.93040         0.97539         0.36600      9458.29294
         1.25381         1.01933        -0.28651     12564.12385
         1.13667         1.19869        -0.26829     14086.18319
         0.90126         1.04503         0.03069      4288.04555
         1.15408         1.12225        -0.42472     11712.90023
         1.02442         1.09101        -0.15964      5233.62167
         0.94297         0.85721        -0.41779      2056.46231
         1.02919         0.93304        -0.30427      1539.07422
         0.85710         0.84921        -0.18226      4237.97814
         0.89646         0.83574        -0.20821      3589.39538
         0.92360         0.96518         0.04232      2543.26134
         1.04192         0.97351         0.02160      3871.02103
         1.06306         0.99649         0.17953      7123.21540
         0.87992         1.09265        -0.29560      4826.88052
         1.13818         0.86919        -0.61708      9940.99655
         1.11979         0.82804        -0.73491     13774.31415
         0.93044         0.86135         0.13046      5630.87504
         0.95889         0.88462        -0.18235      1126.56080
         1.19581         0.82198        -0.40260     13626.99696
         0.77773         0.88417         0.29052     17078.60275
         1.01294         1.06261        -0.31222      3622.96833
         1.06999         0.93753        -0.39445      3182.30986
         0.82012         1.13541        -0.33854     10321.40873
         0.99403         0.87473        -0.03905      2999.20129
         0.99932         1.00889         0.20863      6308.14756
         0.84979         1.04155        -0.00941      5563.57936
         0.99972         0.87661        -0.00898      3365.09195
         0.94603         0.98615        -0.03160      1817.33611
         1.11355         1.05936        -0.70951     10743.07704
         1.06009         1.09764        -0.19822      6489.62524
         0.91020         0.98727         0.22894      6298.18949
         1.01290         1.09312        -0.65091      7523.93008
         1.06448         1.07131        -0.68176      8716.75249
         1.15741         0.86872         0.12524     10650.21835
         0.87771         0.90435        -0.64426      3518.74717
         0.86655         0.97202         0.02740      3787.27651
         1.14032         0.95807        -0.72704     10267.23526
         0.81153         0.85565        -0.51178      7500.85621
         0.87693         1.28490        -0.56653     16732.01050
         1.03630         0.90212        -0.24640      2132.26604
         0.92778         1.14488         0.56549     19621.47470
         1.06705         0.89704        -0.15398      3571.83615
         0.91866         0.87028         0.48862     15853.62606
         0.99743         1.31110        -0.57307     16881.33150
         1.00015         0.93767        -0.47234      1376.50020
         0.81965         1.06637        -0.41676      7655.29263
         1.18354         0.90950        -0.42026      8862.43608
         0.85246         0.82006        -0.22918      6162.94490
         1.06930         1.17466        -0.62519     12511.31311
         0.93576         0.97372        -0.15256       678.05849
         1.12070         1.09344         0.21567     12626.42795
         1.19386         1.05802        -0.53748     12016.14656
         0.90113         1.27129        -0.09412     13088.91586
         1.05284         1.01101         0.01143      4753.61268
         0.82657         1.14957        -0.18982     10257.88507
         1.08113         1.00026        -0.10407      4547.73534
         0.80190         1.01284        -0.44154      7561.09916
         0.90491         0.87935        -0.33560      1149.30610
         1.01298         1.08504        -0.39272      4703.40839
         1.10306         0.91764         0.31572     10961.41603
         0.90876         0.98974        -0.03917      2055.18441
         0.91343         0.88548         0.55067     17956.57915
         1.06143         0.92940        -0.10308      3216.11301
         0.88029         0.89144         0.01450      3608.62170
         1.11905         1.03037        -0.10785      6815.91579
         1.17204         0.96311        -0.85992     15111.50449
         0.92832         1.13472         0.29350     11469.93613
         0.91624         0.81713        -0.42625      4792.15798
         0.84148         0.93589         0.16994      7436.46977
         0.79492         1.02375        -0.39345      8346.50641
         0.85134         1.03757        -0.55475      5521.04017
         1.06071         0.82690        -0.39481      6712.52373
         0.85925         0.88346        -0.03482      4014.97694
         1.08328         0.95292        -0.26474      3470.71228
         0.89430         0.84509        -0.32679      2858.24495
         1.11035         1.12489        -0.60727     11545.10029
         0.88453         1.22725        -0.29774     11173.02536
         0.80416         1.10404        -0.24730     10083.70538
         0.94837         0.97926         0.26494      6688.68015
         1.24950         1.00172        -0.53421     13356.93418
         0.73378         0.95125        -0.24403     15448.38855
         0.94128         1.07225        -0.57204      4697.03315
         0.94806         1.20927         0.18133     12463.22447
         1.04391         1.16867        -0.29110      9048.27149
         1.03162         0.84105         0.25600     10241.09757
         1.00234         0.95121        -0.39070      1012.73330
         1.32918         0.87885        -0.41039     17274.57362
         0.90140         0.84539        -0.66540      5365.61397
         0.92743         0.78813        -0.87340     14737.66228
         1.04057         1.03446         0.00191      4880.81960
         1.13888         0.93504        -0.81437     12231.85304
         1.08430         0.87430         0.33009     11794.00629
         1.04468         1.14651         0.04202      9656.41758
         1.22214         0.89915         0.14710     12912.86196
         1.08514         1.00670        -0.67062      7366.57828
         1.09941         0.92536         0.09696      6667.26783
         1.32315         0.92232        -0.56453     17381.24867
         1.28297         1.06131        -0.56555     16864.14447
         0.93802         1.05650        -0.64344      5045.68965
         0.87977         1.13394        -0.18991      6710.01727
         0.98753         0.92543         0.23961      6324.76906
         0.78628         1.03588        -0.37313      9644.01288
         1.19928         1.05738         0.06765     12767.48255
         1.05337         1.00239        -0.91593     11892.08968
         0.95787         0.94798         0.05779      2620.86483
         1.10305         0.84215        -0.21598      7056.74068
         0.79440         1.09381        -0.38605     11120.45052
         1.00731         1.03080        -0.32712      2448.23225
         1.05004         0.93041        -0.92353     11339.50745
         1.05120         1.02651        -0.11716      4041.16061
         1.04712         1.02770        -0.49604      4331.56996
         0.93188         0.88323        -0.27719       796.65687
         0.88023         0.84841        -0.94075     11967.03911
         1.09465         0.79949         0.18810     13763.90809
         0.95230         0.89031        -0.08751      1568.50974
         0.98184         0.92518        -0.11887      1056.07518
         1.12351         1.03524         0.03313      8281.57332
         1.10806         0.92978        -0.14625      4784.69073
         1.26126         0.89063        -0.47420     13850.95630
         1.07634         0.84845        -0.10665      6004.49743
         0.83289         0.88631         0.19039      9340.69674
         0.88084         0.89042         0.04523      4069.82173
         1.18841         1.17568        -0.37997     15540.52187
         0.94545         1.07210         0.01026      4540.60146
         0.87601         0.97875        -0.44987      1840.62652
         1.03837         0.93893        -0.38525      1997.14217
         1.22991         0.92368         0.28328     15183.66400
         1.08809         0.93529        -0.71430      7582.23123
         1.09892         1.23520        -0.23150     14304.42123
         1.12459         1.10012        -0.38584      9279.14378
         1.26654         0.92307         0.32407     17576.15060
         0.94776         1.07414         0.01105      4625.33712
         0.86504         0.91649        -0.20359      1747.48461
         1.10449         1.14943         0.33867     16564.56433
         0.79803         0.83377        -0.86428     16173.00188
         1.04515         1.19921        -0.02856     11469.06257
         0.97932         1.02799         0.24822      7244.52094
         0.87170         0.89606         0.13959      5925.25226
         1.10727         0.86794        -0.82066     12563.58316
         1.02001         0.97279        -0.02934      2720.26221
         0.97799         1.11652        -0.50388      6121.34381
         0.81847         1.11352         0.02314     10497.64433
         0.94908         1.18400        -0.53071      9474.50903
         1.21508         0.88876         0.14630     12818.02537
         0.85014         0.92800        -0.58209      3732.79612
         1.00298         0.87283        -0.33213      2025.09871
         1.11357         1.05938        -0.84230     13751.70064
         1.07486         0.78557        -0.27207     10882.80490
         0.95333         1.00079        -0.41143      1074.75070
         0.91494         0.83009        -0.88230     10853.41995
         0.81311         0.79653        -0.24118     10872.30782
         0.96343         0.91995         0.17785      4870.14894
         1.15443         0.91744        -0.52464      8144.48642
         0.92577         0.98077         0.34511      8940.30357
         1.25291         0.89907         0.17302     14666.73580
         0.77993         1.14440        -0.34211     15022.30544
         0.85088         0.86684        -0.53454      4407.77758
         0.98293         1.02886        -0.61706      4035.55912
         0.99422         0.80729        -0.04073      7106.85844
         1.00692         0.82121         0.25030     11004.42756
         1.05482         1.05546         0.10922      7249.80326
         1.04456         0.95925         0.06690      4383.40966
         0.80004         0.81390        -0.15632     10805.50535
         0.84324         0.88932         0.39126     14441.53596
         0.96447         1.16792        -0.34231      7463.07245
         0.97221         0.97079        -0.19501       641.26669
         0.93353         1.01022         0.03914      3110.32791
         1.27352         0.93302        -0.59119     14995.18925
         1.09555         1.03298        -0.67347      8517.05578
         0.93692         0.84225        -0.84153      8920.26000
         0.85220         0.96507         0.23961      8370.66881
         1.24173         0.96978        -0.52416     12455.67360
         1.19992         0.90023        -0.08092      9685.36565
         1.25261         0.87529        -0.74270     18238.85670
         1.24009         0.96516         0.06908     12551.85491
         1.00845         0.87718         0.12952      5501.78550
         0.93994         1.13206        -0.08063      6147.63396
         0.85045         1.18806        -0.04952     11083.32428
         1.05401         0.80473         0.22909     12872.38955
         1.20554         0.83706         0.25772     16385.79499
         1.08537         1.02388        -0.12620      5152.89706
         1.00593         1.14629         0.00029      8187.28911
         1.11101         1.04522        -0.72760     10524.69350
         0.75598         1.03829         0.08452     15597.43933
         0.99295         0.89931        -0.04972      2180.25451
         1.01935         1.00515        -0.74071      6293.14811
         0.83539         1.01798        -0.09887      4965.62975
         1.10880         0.94246        -0.69757      8181.72501
         1.02055         1.24475        -0.10393     12493.54361
         0.94571         0.96707         0.51037     14152.70584
         0.79661         0.94076        -0.29318      6318.04020
         0.89902         0.78017        -0.36027      8597.48476
         1.03529         1.06079         0.11460      6913.61100
         0.91874         0.78152        -0.37556      8241.27124
         0.94989         1.05080         0.08965      4843.33561
         1.18499         1.02276        -0.26317      9215.74760
         0.91243         0.89451         0.24281      7149.36273
         0.91430         0.90744         0.02415      2626.32284
         1.03064         1.18270        -0.52432     10528.05085
         1.07795         1.01279         0.08894      6571.80378
         0.88278         1.31930         0.13832     17604.45702
         1.06551         1.22199        -0.40623     12691.06416
         1.14985         0.92816         0.27727     11707.11549
         1.15669         1.12626        -0.12113     12004.40737
         1.22535         0.96561        -0.07149     10694.31523
         1.14591         0.93094        -0.55776      7935.34937
         0.88664         1.22945         0.05992     12497.49365
         0.86543         1.05364        -0.99657     15713.48855
         1.06403         1.01773         0.04305      5634.58982
         1.18701         1.10758        -0.39396     12510.10790
         1.07815         0.99559         0.03825      5593.34041
         1.29494         0.89047        -0.38531     14906.12744
         0.83694         0.92146         0.15229      7483.76493
         0.93692         0.94404         0.38189      9901.11655
         0.91826         0.78283        -0.94567     17572.82261
         0.99500         1.00522        -0.51735      2474.59046
         1.06549         0.89201         0.35182     11272.35473
         0.82462         1.12583        -0.09314      9639.03935
         1.10109         0.90642        -0.11473      4911.16682
         1.10165         1.06375        -0.55000      8082.00847
         0.92888         0.99280        -0.03769      1905.39846
         0.94505         0.78696        -0.32211      7430.00203
         1.10888         1.03181        -0.22009      6000.75168
         0.91884         0.87972        -0.01408      2751.27863
         0.94249         1.03206        -0.92319     10621.45658
         1.08117         1.13496        -0.63862     11278.64384
         1.04997         0.81508        -0.59745      9215.03144
         1.09817         0.97676        -0.37585      4488.27729
         1.01534         1.29276        -0.08639     14810.95868
         0.94142         0.89498        -0.19585       711.98720
         0.76540         0.97777        -0.09551     11111.04197
         1.01285         0.86856        -0.79837      7973.35413
         1.20401         0.93995         0.06354     10671.88094
         1.12727         0.84918        -0.67214     11383.42768
         0.87262         1.06159         0.37608     12493.94862
         0.80096         1.01979        -0.15992      7460.03490
         0.92102         0.87118        -0.44527      1613.07094
         0.91472         1.01879         0.01547      3173.99487
         1.04795         1.08912         0.37373     13217.97720
         0.95660         1.16122        -0.34255      7086.66663
         0.96392         0.85788        -0.17572      2225.43624
         0.86078         0.87639        -0.86350      9241.98906
         1.03204         0.94627        -0.30340      1618.69785
         0.80530         1.08371        -0.44496      9928.17612
         0.83853         0.90426        -0.24861      3133.54587
         1.07582         1.24489        -0.49462     14756.83221
         0.83345         1.03163         0.00521      6416.87954
         0.94047         0.89638         0.40673     11504.29711
         1.12835         0.82686        -0.43282      9995.30072
         1.10741         1.08899        -0.48028      8632.88895
         0.96730         1.08509         0.01431      5176.91172
         1.11670         1.19940        -0.25946     13254.99896
         0.90719         1.13882        -0.91863     15692.02955
         0.97632         0.86549        -0.39592      1941.53340
         1.11411         1.15821         0.28998     16336.38879
         0.87404         0.92134         0.36977     11322.24369
         0.85898         1.18151        -0.48989     11108.04358
         0.93169         0.86121        -0.53258      2646.79184
         1.02676         1.03131         0.17347      6746.94091
         0.80131         1.08257        -0.34872      9687.95739
         0.82755         0.83112        -0.79464     11929.63025
         0.88900         1.19384        -0.73219     14179.99711
         1.17955         1.13464        -0.58392     14754.67795
         1.22178         0.91417        -0.15495     10219.11522
         0.99288         0.89279         0.01493      3045.37775
         0.85099         1.06833         0.01701      6640.06263
         0.83563         0.91027         0.43903     16073.78104
         1.01935         1.00170         0.18110      6051.83440
         0.98624         1.06652        -0.20410      3291.14404
         0.85529         0.91896         0.46230     15561.67941
         0.95023         1.14066        -0.30718      5998.12793
         0.93530         1.13084        -0.22537      5534.52010
         0.80129         1.08864         0.34458     16886.95417
         1.26305         0.87931         0.16681     15522.06505
         0.83769         0.98360        -0.85673     10339.76843
         0.91722         0.82047        -0.57329      5718.70162
         0.93740         0.87329        -0.22898      1223.81466
         0.91278         1.02532        -0.38157      1758.87336
         0.92012         1.13856        -0.13318      6251.82752
         1.08850         1.14749         0.26867     14491.03571
         0.89378         0.90648        -0.28397       732.06789
         0.87874         0.92523         0.14944      5354.46036
         1.09302         1.06570        -0.05903      7196.31822
         1.04794         1.01198        -0.97210     13858.97314
         1.14593         1.00073        -0.17237      6985.48759
         0.81768         1.06871        -0.09868      7851.44031
         0.94167         0.90902        -0.03131      1716.78968
         1.04652         0.77260        -0.35619     11705.20362
         0.89074         1.22675        -0.69281     15117.59140
         0.86509         0.99554        -0.39229      2331.93229
         1.24382         1.03867        -0.08337     13072.70613
         0.98077         0.93279         0.17614      4848.39741
         1.05397         0.87510         0.05124      5537.82973
         0.90183         0.88568        -0.84441      7235.28440
         1.10985         0.97234         0.25353      9781.41227
         1.05449         0.87758        -0.93622     13072.26711
         0.93733         0.99002         0.13766      4227.41600
         0.83557         0.82695         0.06820      9608.39961
         0.95724         1.19214        -0.09947      8864.36725
         0.91778         0.96412        -0.36358       323.92616
         1.23780         0.97341        -0.55690     12642.52892
         0.82919         1.22118        -0.46561     14956.52860
         0.88220         0.85760        -0.38206      2608.72794
         1.17074         1.05875        -0.29401      9634.74224
         1.19763         0.82163        -0.61559     16305.93184
         1.04956         0.86348        -0.91014     12639.59098
         1.06120         1.12969        -0.56741      9404.35959
         1.02328         1.08045        -0.09311      5141.65689
         1.01185         0.93925         0.19592      5677.28177
         0.76906         1.06225        -0.03145     13242.64958
         0.97410         1.10052        -0.12456      4756.84037
         1.20510         0.88897         0.40531     17495.66303
         1.17665         1.09762        -0.19097     11470.18295
         0.81597         1.03603        -0.53160      7781.96452
         0.89948         1.05124        -0.46840      3353.12158
         0.89425         1.08670         0.01603      5668.76532
         1.09928         0.83229        -0.09180      7981.48224
         0.94361         1.22851        -0.77324     15875.04347
         1.28490         0.91746        -0.11557     13425.15088
         1.07564         0.80827         0.32291     15338.67855
         0.83171         1.03595        -0.39703      5446.66006
         0.78378         0.83139        -0.52836     12048.22918
         0.96449         0.77700        -0.46043      9517.80355
         1.02378         1.20993         0.14118     13128.67232
         0.90903         1.04614        -0.43345      2750.44752
         0.90429         0.90475        -0.40466       716.90938
         0.94009         1.33647        -0.59554     18272.70409
         1.15245         1.18228         0.27937     18830.49030
         0.90011         1.09906        -0.58913      6570.28483
         1.08307         0.94842        -0.49960      4399.67807
         1.01163         1.30359        -0.31012     14920.41682
         0.96601         0.96040         0.08291      3086.11384
         0.85492         0.93256        -0.55181      3142.38441
         1.03032         0.87812        -0.71815      6472.48669
         1.06101         0.79647        -0.39247      9526.00334
         0.92131         1.02361         0.22753      6703.24553
         0.92862         1.01227        -0.78082      6142.55484
         1.13986         0.90666        -0.00401      7369.19523
         0.90835         0.91233        -0.46917       881.80749
         1.02910         0.81445         0.02908      8042.18597
         0.84910         0.85275        -0.06938      5353.60243
         1.26388         0.89898        -0.21623     12524.73545
         0.98689         0.88232        -0.23887      1378.14441
         1.20551         1.05553        -0.86099     18469.37071
         1.12732         1.09343        -0.12868      9261.62122
         0.85186         1.01514        -0.29668      3261.13264
         0.97973         1.10569         0.14711      7827.90950
         1.01976         1.02530        -0.12245      3041.90274
         0.97643         1.15070        -0.04680      7458.66221
         1.31665         0.89214         0.08225     16649.58130
         0.92866         0.94903        -0.65805      2649.53742
         1.12477         1.26581         0.01585     18149.60642
         1.00329         1.01061         0.36375      9986.01274
         0.92120         1.11837        -0.55827      6706.88350
         0.86524         0.96965        -0.45848      2170.95683
         1.02418         1.05469        -0.42953      4030.59791
         0.82227         0.85515        -0.02690      7437.51779
         1.17378         0.92599        -0.01807      8543.09310
         0.96092         1.14320        -0.70855     10057.42783
         0.75962         0.86786        -0.43624     12694.87264
         1.00156         0.85859        -0.29335      2566.63726
         0.93887         1.03071        -0.03615      2757.71208
         1.00752         1.00332        -0.25832      1710.65212
         1.01256         1.36362        -0.16231     17897.58561
         0.97106         1.01482        -0.56998      2858.82105
         0.92206         1.07709        -0.83152      9856.40982
         0.77466         0.96101        -0.21285      9111.42252
         0.93853         0.87401        -0.46104      1562.74616
         0.91818         0.90841         0.25099      6930.17937
         1.08877         0.80334        -0.03864     10275.76918
         0.74126         0.88748        -0.27696     14551.54357
         0.94033         0.77613         0.19055     13626.12272
         0.77702         1.04854        -0.55201     12886.27388
         1.02351         0.80501        -0.25113      6957.99526
         0.87983         1.25282        -0.38562     13071.57314
         1.06700         0.89242        -0.89954     11942.86507
         0.81456         0.84991        -0.86639     13559.49157
         0.73546         0.95497        -0.41770     15817.61396
         0.93579         0.98047        -0.04763      1578.41757
         1.30903         0.90161         0.01844     15552.38684
         1.07166         0.85309        -0.25250      5110.82903
         0.91229         1.05897        -0.94962     12781.16806
         0.94343         1.02483        -0.90439      9781.20466
         0.92925         0.98761        -0.92885      9504.73983
         0.98254         0.84065        -0.16905      3445.31476
         1.12208         1.01697         0.33711     12746.31158
         1.10776         1.25431        -0.62784     17827.87073
         0.80373         1.05469        -0.57739     10251.39120
         0.86558         0.76883         0.09967     14311.10177
         1.01292         0.83928        -0.37495      4107.05699
         0.98994         0.77235        -0.50977     11107.25621
         1.27511         1.11576        -0.37129     17101.18047
         0.86934         0.86445         0.05065      5467.80458
         0.88609         1.19325        -0.64594     12608.63684
         0.82024         0.86269        -0.06923      6762.83957
         0.85886         1.08731         0.09307      7873.68652
         0.87561         0.81867        -0.60143      7017.41847
         0.95737         0.98295         0.48453     13152.46909
         1.06577         1.16477        -0.34350      9675.97250
         1.04502         0.96580        -0.54173      3439.89980
         1.09361         1.05995        -0.65156      8937.66738
         1.07192         1.03968         0.07397      6872.76249
         1.01633         0.88839        -0.60761      3885.92820
         1.06639         1.06806        -0.08865      6071.39246
         0.97737         1.00153        -0.25982      1085.29677
         1.25125         0.88225         0.18195     15120.49023
         1.00633         0.80606        -0.25511      6378.74731
         0.96305         1.31574        -0.05438     15175.94521
         1.13489         0.84069         0.02491      9858.01971
         1.02529         0.88249        -0.20804      2377.79760
         0.91704         1.04198         0.44007     12784.94184
         1.20666         0.80587        -0.32686     15188.31727
         1.04363         0.81837         0.19672     10793.73561
         1.06258         0.85729        -0.03541      5597.15669
         1.03859         1.29715        -0.00600     16194.64851
         0.99472         0.93614        -0.65120      3224.07797
         1.15322         1.07069        -0.42625      9636.27507
         1.10496         0.89789        -0.57689      6739.56385
         0.82720         0.92533        -0.68691      6737.75277
         0.94490         0.82800        -0.16415      3929.38570
         1.05205         1.13499        -0.45247      8312.71155
         0.87460         1.04648        -0.84298     10065.83763
         0.94721         0.89813        -0.35227       463.99097
         1.11302         1.00734         0.17734      9069.11318
         1.00463         1.23688        -0.70383     15210.72574
         0.89568         1.18413        -0.15746      8706.40554
         1.05843         0.86563        -0.19674      4110.35764
         0.97750         1.10976        -0.68680      8208.88169
         1.25977         0.95946        -0.11418     12120.05451
         0.98374         1.06408        -0.14500      3387.58091
         0.89063         0.95395         0.07738      3590.27233
         1.07374         1.01090         0.15978      7424.27412
         1.12094         1.18579        -0.72461     16612.36159
         1.11906         1.20213        -0.20856     13554.43476
         1.17432         0.91198        -0.17448      7877.60187
         1.29959         0.98014        -0.31110     14170.07741
         0.97665         1.31114         0.12774     16699.67794
         0.87266         1.25128        -0.57948     15284.69166
         1.09421         1.02174        -0.38903      5286.92521
         0.93523         1.04472        -0.65305      4762.54013
         1.13682         0.97254         0.06317      7857.19186
         0.87399         1.09004        -0.32483      4983.00011
         0.81316         0.78692        -0.47428     12612.67264
         0.82352         0.79567         0.01878     12288.71600
         0.89441         1.16858        -0.39280      8279.70094
         1.28803         1.04800        -0.70463     18771.85878
         0.88651         1.04997         0.13770      6341.44195
         0.89965         0.79592        -0.71273     10366.39694
         1.05127         0.90798        -0.22316      2565.71765
         0.85290         1.01874         0.41072     13638.55571
         1.16433         0.96637        -0.01694      8198.45627
         0.90700         0.91873         0.13382      4376.72681
         1.07320         1.19230        -0.25792     11179.19978
         1.05519         1.03089        -0.03953      4853.52578
         0.91194         1.03212        -0.07400      2666.00091
         1.04072         1.03260        -0.81797      9449.12970
         0.94001         0.91725        -0.75230      4350.76687
         1.28519         0.93559         0.23080     16644.13356
         0.76826         1.07576        -0.50493     14735.60441
         1.04199         0.91419         0.39976     11585.34653
         1.01525         0.96283        -0.03702      2429.97649
         0.88457         0.97049        -0.45950      1482.79159
         0.83602         0.94024        -0.85109      9600.07318
         1.11816         0.78598        -0.03373     13280.26285
         0.82960         1.00843        -0.77865      9726.34101
         1.05334         0.98254        -0.08575      3355.79169
         0.82694         1.02719        -0.13082      5594.44135
         1.00453         0.84579         0.11321      6567.41439
         0.79227         1.07724        -0.70486     14662.46307
         1.31737         0.92927        -0.02032     15371.07559
         0.84219         0.88823        -0.82233      8881.58017
         0.97622         0.99045        -0.93845     10215.04066
         1.07378         0.93366         0.16894      6839.28213
         0.94586         1.15714        -0.16936      6865.00982
         0.89564         0.99863        -0.37869      1342.44681
         0.81105         1.09198        -0.37983      9297.41979
         1.14554         0.82421        -0.38375     10719.63723
         0.75336         1.02033        -0.27179     13414.31034
         0.98264         1.07674         0.02976      5229.30356
         0.84952         0.98286        -0.11434      3272.99276
         0.84626         1.08516         0.11074      8692.33793
         0.85997         0.93042        -0.50440      2458.52232
         1.13362         1.18465        -0.69585     16558.76272
         0.94017         0.94598        -0.56285      1382.76380
         0.90407         1.15102        -0.02341      7734.90524
         0.99470         1.04528        -0.32989      2636.39638
         1.01349         1.27019        -0.03077     13996.00393
         1.01638         1.06141         0.33806     10732.62769
         0.94847         0.82245        -0.25852      4027.79071
         0.78630         1.01873        -0.76587     14220.44748
         0.89272         1.06691        -0.77884      8707.69003
         0.82015         0.99517         0.10981      8054.92700
         0.90250         1.23480        -0.43832     11804.32735
         1.00886         0.98632        -0.27825      1386.20928
         1.06147         0.89940        -0.07005      3843.88727
         1.00606         0.89778        -0.30599      1333.47351
         0.96619         0.87923        -0.46941      1656.38373
         0.90013         1.08990        -0.38625      4402.25686
         1.07689         0.95496        -0.62637      5623.77203
         0.99910         1.03868        -0.42455      2844.05802
         0.89463         0.88053        -0.28536      1309.81595
         0.86046         0.91084        -0.25728      1839.01058
         0.98099         0.75595        -0.32252     12129.80812
         0.87241         1.27092         0.28961     18088.58028
         1.10137         0.87278        -0.18448      5540.50025
         0.79269         0.99078        -0.51322      8565.55951
         1.12192         0.81957        -0.35788      9807.70873
         0.88921         1.16111         0.34479     14291.20209
         1.05056         0.94055         0.45211     13070.06073
         1.20914         0.97279        -0.26374      9446.95161
         0.82472         1.17159        -0.52221     13277.91701
         0.77916         1.14049        -0.44904     15754.67747
         0.79526         0.92896         0.09489      9696.39027
         1.23425         0.89907        -0.51736     12609.67028
         0.93202         1.32441         0.00626     15875.39639
         1.03972         0.79148        -0.51673     10288.16163
         1.06452         1.23810        -0.27195     13129.25925
         0.98593         0.79614         0.09185      9743.90929
         1.18292         1.05298         0.11286     12388.08805
         0.88689         0.79467        -0.10544      7878.66993
         0.92101         1.15612        -0.86207     14584.21500
         0.94754         1.17376        -0.45431      8265.71303
         0.95712         1.09615         0.13676      7098.86408
         0.97324         0.80732        -0.26625      5570.83835
         1.01920         1.21113         0.22339     14296.51108
         0.97328         1.25888        -0.22290     11952.21951
         1.10640         0.88888        -0.57056      6981.97935
         1.08924         1.25044         0.12505     17048.32307
         1.08404         0.87721        -0.25826      4545.38644
         0.78157         1.12118         0.26795     18080.53385
         1.19037         1.06189        -0.64107     13255.61373
         1.06966         0.94974        -0.08894      3585.03728
         0.97198         0.75504        -0.47311     13010.62519
         1.32981         0.95053         0.19107     18096.35201
         1.37381         0.98818         0.09668     19441.82917
         0.91794         1.02665         0.43805     12427.42319
         0.92657         1.07467        -0.11652      3627.18135
         0.82784         0.99372        -0.44534      4764.64542
         0.86585         1.01639        -0.69533      6087.75465
         0.85423         1.22552         0.13388     14367.99902
         1.05124         1.17290        -0.23798      9491.76700
         1.28492         0.88071         0.27945     18238.28072
         0.95385         1.08532        -0.09291      4160.58769
         1.03622         0.88368        -0.62702      4962.32508
         1.29186         0.88818        -0.67118     18364.27180
         0.79840         0.98900        -0.17941      6909.88229
         0.80465         0.83667        -0.03635      9807.79963
         0.83569         0.93029        -0.29846      3013.16369
         0.87125         1.06902         0.28600     10388.18629
         1.00419         1.10086        -0.40178      5196.47950
         1.27694         0.85954        -0.19966     14567.69557
         1.32854         1.05518         0.00932     18373.40383
         1.22566         1.07510         0.20644     16452.01109
         1.05918         0.91170        -0.39939      3007.29686
         1.16399         0.88312         0.50545     19119.49057
         0.83274         1.19760        -0.09252     12376.36381
         0.91256         0.78456        -0.46929      8442.81512
         0.99193         0.78876        -0.45721      8558.79158
         0.87130         0.96350        -0.48940      2053.33736
         1.21556         1.06137        -0.09595     12363.60933
         1.01681         1.16687         0.28207     13358.96257
         0.89637         1.17318        -0.29028      8082.51129
         1.07336         0.85263        -0.33016      5285.90413
         0.94631         0.96557        -0.74547      4363.06872
         1.36877         0.95170        -0.10676     17399.95354
         0.88793         0.91907        -0.58883      2321.72049
         0.94763         1.00812        -0.05970      1974.65249
         0.85142         1.04887        -0.74575      9006.93888
         1.00167         0.94248        -0.03535      2058.78540
         1.06718         0.89762        -0.86578     10809.41079
         0.82107         0.84965        -0.23289      6215.86711
         0.89918         0.81813        -0.46223      5139.23094
         0.85540         0.85397        -0.20049      3981.98295
         1.05425         0.91862         0.00068      3961.21383
         1.03238         0.92283        -0.49272      2521.74670
         1.16286         1.25761        -0.20898     18253.26446
         0.91995         0.83078        -0.07990      4444.23978
         1.04341         1.11152         0.09413      8738.97075
         0.71822         0.91984        -0.29210     18646.17640
         1.05574         1.16515         0.37535     16347.16145
         1.02107         1.08293        -0.60915      6702.25758
         1.08792         0.86854        -0.91520     14317.54771
         1.17182         0.93293        -0.45465      8218.91711
         0.91774         1.06724        -0.41479      3312.20956
         1.22918         1.04157        -0.32631     12003.05948
         0.96784         1.24180        -0.41593     11552.30191
         0.97075         1.14790        -0.48898      7382.22948
         0.88184         1.21435        -0.06046     10964.48776
         0.88465         0.96858        -0.15006      1395.63426
         0.96253         1.09809         0.57006     18230.36883
         0.80682         0.88251        -0.32668      6012.42957
         0.88826         0.95982        -0.05300      1991.58247
         1.24563         0.98443        -0.04577     12090.53582
         0.82481         1.09205        -0.54743      9553.33336
         1.06848         1.09998        -0.15556      7026.80209
         0.79107         1.12465        -0.46463     13603.17603
         0.81373         0.89068         0.26405     12520.42882
         1.01664         0.81709        -0.62208      8157.54758
         0.95355         1.01586         0.12856      4536.28792
         0.91970         0.89715         0.04301      3035.47028
         1.08142         0.83862        -0.50882      7601.75543
         1.08439         0.76242        -0.22294     14297.32612
         0.86417         1.04417        -0.21955      3621.59504
         0.84656         0.81275        -0.57753      8539.46418
         0.93635         0.80048        -0.30551      5917.04136
         1.01752         1.05341        -0.08867      4056.30930
         1.06029         0.90408         0.16414      6679.90115
         0.82363         0.94435        -0.65703      6591.41489
         0.86006         1.18406        -0.20827      9869.56889
         0.98858         1.00735        -0.19707      1545.09376
         0.84536         1.20173        -0.41324     12295.34906
         0.92976         0.90032        -0.71678      3897.64534
         1.17786         0.93499        -0.54862      9408.69340
         1.23612         1.03142        -0.45821     12667.64443
         0.92736         0.91224        -0.77214      4811.27891
         1.08632         0.99320        -0.82925     10501.06275
         0.92331         0.92545        -0.02986      1623.83461
         0.84158         1.19784        -0.24837     11597.37684
         1.13073         0.96447         0.27370     10907.05962
         0.97929         1.10667        -0.89941     13199.58321
         1.13797         1.20464        -0.55393     15760.54427
         1.06226         1.16270        -0.55360     10816.15481
         0.96410         1.18265         0.11939     10482.77265
         1.13220         1.09825         0.23925     13685.91979
         0.80224         0.77463        -0.42175     14799.97013
         1.09413         1.00399        -0.90610     13258.80291
         0.90500         1.01456         0.36530     10257.09128
         1.05804         0.86099         0.16766      8033.85837
         0.97645         0.91538        -0.17950       716.27845
         1.07299         0.77101        -0.39457     13208.96564
         1.32872         0.96777        -0.59757     17833.38738
         1.05889         0.77534        -0.54369     13442.28147
         0.95480         1.04914         0.41264     11770.67049
         1.14270         0.91940        -0.16670      6318.60350
         1.13069         0.97583        -0.61819      8070.45725
         0.93537         1.02257        -0.98358     12389.64889
         0.78926         0.97314         0.05116      9690.81610
         1.05048         0.89168        -0.28070      2819.84613
         1.19423         1.08246        -0.24206     11629.89255
         1.11497         0.85482         0.43872     16602.79970
         0.93697         0.92714        -0.72695      3783.63631
         0.90637         0.86784        -0.15159      2048.62474
         0.76684         0.94188        -0.16060     10219.25310
         0.97167         1.08151        -0.00480      4894.04891
         1.12193         1.13810         0.13878     13338.93795
         1.31284         0.93665        -0.40059     15083.57886
         0.96685         1.15814         0.07316      8837.99098
         1.07299         0.83148        -0.12294      6837.44415
         1.12153         1.02898        -0.44978      6987.47172
         0.88104         0.92473         0.06435      3755.87127
         0.85444         0.98826         0.02715      4543.17667
         0.92851         0.96333        -0.13799       677.75587
         0.99709         0.96592        -0.82487      6910.23385
         0.99068         0.99247        -0.76006      5704.59491
         0.93503         0.93353        -0.53238      1053.97901
         1.12804         1.24913        -0.36530     16311.76431
         0.73295         1.04508        -0.31952     18033.60916
         1.00143         0.96588        -0.46824      1523.14992
         1.26470         1.07020        -0.46284     15315.87306
         0.92525         0.99563        -0.56203      2126.71074
         1.27149         0.97508        -0.39576     13022.38289
         0.99273         1.01522        -0.20949      1776.62796
         1.05390         1.04934         0.45504     14418.08444
         1.21481         0.91751        -0.34453      9935.61480
         1.06029         0.78254        -0.08385     11114.64711
         0.96662         1.12352        -0.11036      5721.80738
         1.26085         0.93761        -0.05223     12417.00921
         0.82907         0.84251        -0.18986      6198.15278
         1.06335         1.01696         0.12838      6726.63042
         1.13963         0.94125         0.38446     13758.13933
         1.22295         0.94694         0.00128     10976.09902
         0.94906         0.93541        -0.44691       440.79428
         0.86746         1.19046        -0.31814     10006.44030
         1.20651         0.82479        -0.37498     13762.62074
         0.88797         0.83059         0.03414      6448.06903
         0.91544         0.88208        -0.04319      2374.24569
         1.21486         0.80214        -0.36864     16263.10027
         0.91023         0.93982         0.10320      3596.94472
         1.13606         0.89249        -0.14875      6556.17790
         1.06921         1.01888         0.36537     11686.83857
         0.84604         1.10529         0.20754     11039.48666
         0.86696         0.99854        -0.77910      7173.91286
         1.28558         0.88696        -0.62151     17194.36191
         1.12427         0.94851        -0.18390      5325.36522
         0.88903         0.95415         0.24391      6959.88903
         1.00229         0.75905         0.14165     15271.31041
         0.89227         1.10086        -0.16500      4968.02782
         1.01173         0.83141        -0.14576      4780.20644
         0.93968         1.13084        -0.41713      5938.19510
         1.32715         1.01799        -0.10417     16472.44666
         0.92968         0.95015        -0.36355       121.43489
         1.22942         1.07417         0.00245     14185.14680
         1.10977         0.92037         0.54348     17891.27047
         0.89826         1.16959        -0.32935      7955.41446
         1.06327         0.89593         0.12710      6318.89045
         1.08917         0.76072        -0.12911     14861.15860
         0.91429         0.89182        -0.39544       807.89172
         1.05014         1.25700        -0.43341     14093.20486
         1.04706         0.87129        -0.48172      4185.01496
         1.27779         1.05379        -0.51998     15908.23654
         1.04412         0.85862         0.27831     10106.35347
         0.97099         1.01015        -0.79278      6530.74450
         0.90117         0.93868        -0.10349      1161.16712
         0.89212         0.90333        -0.00360      2757.58291
         1.18957         0.96595         0.37052     15403.95506
         1.04125         0.75584        -0.49653     15146.38722
         0.99122         1.03437        -0.68535      5412.45899
         1.00085         1.16303        -0.79675     13385.78130
         1.19714         0.96959        -0.72862     13236.75804
         0.85090         1.12058        -0.90915     16774.09925
         1.09516         0.87950        -0.63094      7615.14871
         0.95140         1.16603        -0.51593      8415.26655
         0.80938         1.18829        -0.43588     14657.14305
         1.20474         0.89469        -0.17538      9696.20673
         1.01125         0.82697        -0.39718      5019.38546
         0.98265         1.08499        -0.25741      3849.11060
         0.87958         0.86659         0.39637     13715.24145
         0.84880         1.07656         0.09747      8066.43426
         0.93689         1.14823         0.09900      8606.48544
         1.23286         0.96842        -0.38270     10916.30345
         1.14415         0.98084        -0.39848      6717.83238
         1.14724         1.06196        -0.00664      9791.76753
         1.19160         0.98963        -0.49628      9840.58266
         0.92324         0.94920        -0.30707        81.25562
         0.88159         1.19304        -0.13516      9599.31785
         0.97822         1.01745         0.17788      5605.83929
         1.07072         0.85703        -0.83339     11702.42981
         0.99468         1.18916         0.18302     12119.25147
         0.86268         1.09813        -0.60561      8116.35834
         0.95466         0.96663         0.39833     10246.46278
         0.94236         1.08216        -0.00803      4712.52950
         1.02866         0.90469         0.18412      6192.92617
         0.88280         1.18057         0.19013     12137.34064
         1.07658         1.11142        -0.72918     11632.82722
         0.88213         0.94445        -0.69403      3987.63047
         1.05680         1.03733        -0.38772      4291.31724
         1.09313         0.97781        -0.78979      9583.37319
         0.91110         1.04296         0.29229      8760.75142
         0.95272         1.16090         0.13642      9682.81221
         0.76726         0.97362        -0.44040     10875.98626
         0.96257         0.73882        -0.12326     14925.18181
         1.05955         1.09212        -0.37809      6330.41606
         0.98639         0.85619        -0.41746      2663.21646
         0.85102         0.96930        -0.50181      3187.26284
         0.81425         0.86497        -0.40656      6161.05890
         0.93661         0.91164        -0.70999      3597.80759
         0.89155         1.01608        -0.79313      7139.87344
         1.06057         0.88355        -0.29648      3425.77614
         0.85174         0.83919         0.11808      8794.83304
         1.07873         0.98996        -0.75947      8466.21501
         1.08851         0.81926        -0.03513      8918.87132
         0.92652         0.93556         0.32687      8448.45042
         0.89555         0.93205        -0.03474      1964.46654
         0.97765         1.04710         0.11012      5238.13742
         1.13744         1.21483        -0.43015     15291.17998
         0.97286         1.17535        -0.82164     14285.57754
         0.78610         0.96341        -0.76347     12669.19047
         1.15394         0.97061         0.47331     16813.39430
         1.13013         1.17084        -0.43252     12874.76968
         0.98410         0.98385        -0.55379      2169.85534
         0.94284         0.84554        -0.37047      2505.89700
         1.09269         1.13530         0.00413     10502.49770
         0.92483         1.10295        -0.33213      4407.02157
         0.91781         0.97119        -0.57628      1876.48867
         0.87019         0.93120         0.45356     14256.87739
         0.87193         0.93068         0.36902     11243.36103
         0.93265         1.20072         0.15377     11671.71489
         0.78556         1.13395         0.04263     14637.47670
         0.93150         1.26770        -0.20570     12268.64264
         1.14218         0.99749         0.14128      9499.49427
         1.03537         0.98790        -0.18962      2317.47621
         0.92477         1.10925         0.17361      8221.75739
         0.91120         0.90502         0.34528      9745.99961
         1.04479         0.90553        -0.63292      4792.38368
         0.99488         0.94326         0.28488      7351.43804
         0.97143         1.15245        -0.23823      6676.01568
         0.78046         0.82585        -0.04599     12929.39431
         1.17484         1.12362         0.16092     15358.84157
         0.85181         0.83389        -0.37408      5152.84402
         0.95585         1.22954        -0.27678     10348.89442
         1.14231         1.28193        -0.27154     18440.00796
         0.97645         0.84283        -0.67207      5889.58884
         1.22969         0.90893        -0.42625     11305.09945
         0.80830         0.96560         0.21275     10784.11305
         0.92338         0.93722        -0.35445        99.13705
         0.85230         0.89960        -0.76657      6825.04197
         1.11733         0.92467        -0.14585      5216.51794
         0.87805         1.14916        -0.41565      7973.12493
         0.97441         0.82309         0.26617     10918.78837
         0.92754         0.96008         0.39125     10236.30209
         1.24475         0.94577        -0.30069     11140.44038
         1.07547         1.15509        -0.77861     14587.20679
         0.96847         1.01669         0.35652      9545.91799
         0.90756         0.95853         0.19961      5502.33367
         0.90879         1.07422        -0.28424      3345.99191
         0.92764         1.13637        -0.86175     13460.34000
         0.76653         0.92286        -0.17177     10248.67205
         0.81035         0.85118        -0.05097      8310.22222
         1.10200         1.11176        -0.60553     10619.47340
         1.02879         0.92559        -0.67723      4656.57467
         0.93425         0.87517        -0.06427      2235.90277
         0.90982         1.01119        -0.47165      1877.78372
         1.13642         0.89323         0.02094      7735.28344
         0.93571         0.86729        -0.21696      1496.25848
         1.07185         1.15252         0.10014     11504.58016
         1.06494         1.30752        -0.33418     16685.75326
         0.91389         1.20652        -0.80306     15823.87501
         0.92253         1.34665        -0.14690     16310.42660
         1.21432         1.09230        -0.40881     13299.65209
         1.30775         0.97059        -0.48853     15516.35523
         1.12650         0.90481        -0.08708      6177.73151
         1.05155         0.78615        -0.06699     10516.98286
         0.90426         0.85426        -0.70877      5543.96208
         1.11856         0.87305        -0.00416      7347.44080
         0.99973         1.15078        -0.03697      7936.82403
         0.72636         0.83789        -0.36891     19772.30119
         0.88606         0.80938        -0.01454      7463.31147
         0.84906         0.85610        -0.39114      4075.11458
         0.80737         0.84605        -0.60042      9348.88738
         1.06640         0.77787         0.20320     15461.72116
         1.00155         1.21187        -0.28293     10053.86046
         1.14601         1.12903        -0.53558     12455.62961
         0.94310         1.07130        -0.32245      3009.94329
         0.88165         1.26384         0.29877     17674.17396
         0.85181         0.94731        -0.96776     12161.80544
         0.92673         1.08485        -0.34745      3662.92827
         0.95331         1.17878        -0.20460      7834.83843
         0.99970         0.95598        -0.96326     11034.34313
         1.11623         0.79518        -0.51155     13205.26345
         0.86868         1.08595        -0.62096      7491.24852
         0.93066         0.81798         0.16547      9011.72920
         0.79605         0.85614         0.08149     11310.36402
         1.18951         1.12379        -0.69650     16392.32702
         1.26070         0.89607         0.10486     14208.16760
         1.06177         0.93122        -0.08713      3328.83083
         1.27352         0.96059         0.02051     13642.17748
         0.78336         0.85209        -0.56423     11238.14462
         0.99069         1.23243        -0.82585     17525.66390
         1.11640         0.90779        -0.35985      5314.38163
         0.87816         1.09462        -0.31288      4999.06639
         0.83212         0.93969        -0.47673      3888.49053
         1.02313         1.02842         0.04431      4699.07862
         1.10878         0.90078         0.03434      6576.06548
         1.18331         1.04873        -0.67121     12977.00722
         0.94284         0.76742        -0.19752      9996.90760
         1.00849         1.24195        -0.60514     13947.50913
         0.84302         1.02554        -0.75021      8726.93556
         0.81971         0.87622        -0.80375     10442.85898
         0.88315         0.89846        -0.31192      1135.96948
         1.04609         0.88729         0.10620      5699.49988
         0.77512         0.97598        -0.39258      9521.29642
         1.32901         0.89330        -0.40109     16686.82014
         1.12828         1.14320        -0.21373     11155.83262
         1.18765         0.87292         0.29891     14789.70006
         0.95417         0.95031        -0.92544      8880.22521
         1.10696         0.83696        -0.20557      7569.57802
         0.90092         1.22977        -0.13140     10907.85641
         1.02782         0.90958        -0.58610      3495.05705
         0.94380         1.14888        -0.17067      6473.37158
         0.95977         1.15510         0.26401     11642.77319
         1.15577         1.04521         0.05972     10276.19254
         1.23372         1.00811         0.03226     12613.90735
         1.10486         0.88781        -0.04452      5960.38941
         0.87411         0.90850        -0.48104      1853.41610
         0.78593         1.13230        -0.57618     16003.94402
         0.95564         0.98033         0.09238      3351.81970
         1.14614         1.07600        -0.82970     15436.40465
         1.02110         1.14041        -0.44311      7596.21418
         0.93454         1.01667        -0.70444      4700.31881
         0.91951         1.15271        -0.01866      7636.00769
         1.06540         0.78983        -0.61507     12829.27898
         0.75453         0.83949        -0.55066     15989.95729
         0.90076         0.83932         0.27814     10772.47686
         0.97549         0.91867         0.22828      6036.82878
         0.77589         1.00295        -0.03163     10712.88541
         1.15688         1.22004        -0.65143     18510.59376
         0.92131         1.08152        -0.69026      6967.18069
         1.20596         1.12769        -0.77247     18809.11632
         0.84832         1.20802        -0.64596     15327.87368
         0.87095         0.86220        -0.64340      4976.50248
         1.19758         0.94336        -0.45935      9517.06089
         1.11357         1.08800        -0.04892      8942.63877
         0.96447         1.18306        -0.28206      8085.62722
         1.18037         1.13482        -0.36472     13248.50024
         0.79336         0.99343        -0.16978      7560.87960
         0.93315         0.81902        -0.14701      4706.53123
         0.88079         1.03491        -0.67195      5713.63123
         0.98487         0.96640         0.44760     11886.71077
         1.31166         0.96542        -0.64047     17600.46464
         1.16014         0.99372        -0.69760     11025.17359
         0.89935         1.15321        -0.60565      9458.08858
         1.27252         1.00357         0.21192     16556.80439
         0.99628         1.17860        -0.32134      8363.05586
         1.26838         0.96878         0.14881     14865.30145
         1.06911         1.02655        -0.03573      5244.81131
         0.95734         1.10000        -0.12933      4550.25148
         1.15438         0.96429        -0.55789      8337.87379
         1.03997         0.97226        -0.34321      2122.88005
         1.09733         0.94580        -0.39795      4320.04958
         0.91777         1.25159         0.29118     16323.05080
         0.96587         0.92911        -0.32573       196.39229
         0.85387         0.89218        -0.43644      2750.50710
         1.12136         0.82502        -0.67567     12928.63448
         0.87701         0.92241        -0.73571      4889.84592
         1.03859         1.19225        -0.43171     10499.62430
         1.28317         1.00246        -0.47493     14538.92262
         0.94814         0.86779        -0.71583      4924.52226
         0.80327         1.03709        -0.39854      7944.43636
         1.26825         0.81778        -0.32331     17301.41634
         0.90003         0.84042        -0.26769      3049.96251
         1.07830         0.97853        -0.10167      4074.79457
         0.91386         0.81003        -0.38103      5244.25238
         1.19789         0.93122        -0.23853      8752.41539
         0.79306         0.81365         0.13650     15413.72776
         1.05423         0.75701        -0.46571     15148.10946
         1.05740         1.10611        -0.64916      9334.69886
         1.11095         0.81932        -0.26034      9036.21333
         0.83318         1.09810        -0.10763      7783.19017
         0.84634         0.96680        -0.39072      2740.20491
         0.98523         1.15614        -0.52740      8311.89340
         1.01388         0.90774        -0.80813      7064.34022
         0.90571         0.98863         0.07574      3538.40158
         0.91630         0.81089        -0.55973      6416.47323
         0.87162         1.05293         0.01056      5139.95171
         1.02849         0.95236        -0.13524      1962.62799
         0.83864         0.77899        -0.64988     13740.34909
         1.10236         1.08163        -0.60595      9430.95713
         0.98742         0.97510        -0.76079      5335.71396
         1.34178         0.95955        -0.18661     15975.44875
         0.98073         1.08202        -0.41140      4029.36305
         0.91556         1.03738        -0.48985      2744.83339
         0.83182         0.98469        -0.44259      4250.80654
         1.03583         1.02437        -0.52720      4148.44783
         1.02770         1.21471        -0.17782     10924.42017
         0.86772         1.19138        -0.29957      9984.84975
         1.02327         0.95506         0.39559     10738.35305
         0.96825         1.14310        -0.53389      7553.85486
         0.91269         1.04299         0.42021     12256.01179
         1.12582         1.21378         0.22366     18193.27280
         0.99807         0.88016        -0.56554      3117.49855
         1.08244         1.14002        -0.15301      9290.10740
         1.17954         0.91976        -0.84937     15489.75820
         1.12343         0.89126        -0.75508     10878.06625
         0.83555         1.10054        -0.39231      7761.77182
         1.04173         0.99440         0.27160      8276.92556
         0.76222         0.99680        -0.11178     11793.19880
         0.96031         1.36190        -0.09944     17152.87067
         0.90300         1.13157        -0.42719      6458.77658
         1.26021         0.92976         0.39530     18847.72177
         1.03006         0.99407        -0.69423      5486.52085
         0.92886         0.97615         0.25900      6631.90981
         0.93902         1.05751        -0.73384      6672.07737
         1.11360         0.80289        -0.70777     15306.78631
         0.99210         1.18282         0.33966     14737.45202
         0.84515         0.83556        -0.59735      7069.77441
         1.07174         1.20541        -0.17520     11906.01690
         0.96692         0.84391        -0.34245      2748.41753
         0.95085         1.04099        -0.11828      2429.82340
         1.35486         0.90229        -0.12777     17032.86688
         1.23549         1.10756        -0.20915     14709.29478
         1.10196         1.04816        -0.21825      6218.40351
         0.75276         0.99982         0.03309     14535.16680
         1.02597         0.90261        -0.97579     12575.88585
         0.77718         1.10349        -0.18673     13091.67993
         0.97760         0.89124        -0.59175      2644.36037
         1.12816         1.00173        -0.32569      6093.60613
         1.11374         1.00851        -0.30470      5568.28819
         1.18442         1.08654        -0.16950     11465.55251
         0.86519         1.02182        -0.11323      3373.71781
         0.95618         0.76973         0.14733     13497.02569
         0.93374         1.26120         0.25078     15910.45010
         0.74042         0.88873        -0.45453     15468.32152
         1.16181         1.12402        -0.45019     12291.50043
         0.86194         0.89937        -0.28585      1908.85479
         1.08460         0.96008        -0.16338      3794.42087
         1.21644         1.00919         0.05999     12091.45979
         1.07346         0.86129         0.27484     10671.65620
         0.79093         0.96067        -0.10303      7723.67406
         1.07173         0.85685        -0.35372      5069.62200
         0.99503         1.11069        -0.17094      5312.56720
         0.93070         0.82174        -0.63698      6393.12561
         1.22134         0.93602        -0.41963     10484.65506
         1.09180         0.85677         0.23423     10560.94018
         1.01002         0.87655        -0.90674     10475.94773
         0.97917         0.86032         0.16872      6494.13930
         1.15874         1.08754        -0.47461     10828.63717
         0.97279         1.04988        -0.56874      3983.43428
         1.02852         1.04560        -0.26826      3438.29778
         0.90499         1.03633         0.39237     11433.24120
         0.75514         1.05143        -0.23276     14125.40015
         0.82041         0.81803        -0.01103     10118.74524
         0.84141         1.03429         0.34885     12669.31203
         1.01418         1.01341        -0.62742      4413.20028
         0.80175         0.79954        -0.27080     11553.63199
         0.98037         1.07288        -0.11616      3810.95011
         0.97107         0.90696        -0.53292      1562.75245
         1.14025         1.06027        -0.46790      8933.32935
         0.98180         0.87401        -0.35480      1568.73311
         1.05576         1.02548        -0.34291      3763.95433
         0.83928         1.13038        -0.43549      9203.98188
         0.95243         1.06690        -0.38517      3039.93024
         1.21361         0.80423        -0.21877     15342.12640
         0.95153         1.07581        -0.73225      7386.03347
         0.96123         0.95898         0.04964      2562.07770
         1.03201         1.14581        -0.89501     15929.48000
         1.19008         1.01154        -0.87316     16984.27599
         1.08036         0.87030        -0.07413      5352.77868
         1.29359         0.96009        -0.26913     13602.12520
         0.99790         0.92533        -0.49630      1553.37125
         1.01015         0.78924        -0.16523      8412.41891
         0.99610         0.81299        -0.43449      5983.73576
         1.22193         1.09869        -0.70685     17154.63668
         0.74608         0.96703        -0.27612     13423.78444
         0.88868         1.04350        -0.97480     13568.70637
         0.93765         0.91596         0.50210     14513.06950
         1.07437         1.24071         0.05877     15264.26618
         1.02700         1.19538         0.22614     13836.84264
         0.83744         1.11287        -0.78796     13886.60848
         0.91417         1.05825         0.28214      8859.70787
         1.07033         0.76098        -0.70496     18814.24254
         1.05566         1.25725         0.03903     15200.93253
         0.92496         1.17603        -0.65090     10841.27316
         0.92123         0.76927        -0.24962      9662.09798
         1.19228         0.85833        -0.48987     11712.97021
         1.09814         0.93827        -0.41571      4450.84493
         0.99756         0.86149        -0.75504      6884.58216
         1.00085         0.87722        -0.04771      2957.00872
         0.96094         1.10009        -0.08727      4828.25046
         0.88212         1.04001         0.34867     10885.99667
         1.08721         1.03004        -0.41165      5333.75714
         1.03041         0.95103        -0.27459      1582.93743
         0.99459         1.24767         0.05776     13238.75307
         0.87215         1.08215         0.06183      6717.03383
         1.20175         1.21324        -0.32464     17847.64534
         0.73744         0.81575        -0.22788     18893.79138
         0.78154         0.84889        -0.87707     17588.37407
         0.80695         1.02263         0.30994     13934.81128
         0.81562         1.11854        -0.45924     10689.95220
         0.87647         0.92899        -0.62452      3081.16087
         1.11359         0.87890        -0.50743      6959.92473
         1.02168         1.01581         0.20150      6760.62536
         1.02539         1.16503        -0.60036     10394.23848
         1.11795         1.02191        -0.65269      8854.20931
         1.11210         0.94279        -0.07653      5319.34835
         0.89595         0.90908        -0.06817      1827.52088
         1.01559         1.17574         0.02179      9953.74049
         0.90768         0.86485        -0.00767      3543.35829
         0.97252         1.26227        -0.01925     12911.99590
         0.91057         1.05306        -0.15137      2839.50589
         0.95336         1.04440        -0.03020      3238.20338
         0.91011         1.17599        -0.53851      9520.47164
         1.30036         0.99242        -0.61709     16860.25699
         0.89284         0.79631        -0.73012     10772.01509
         1.02175         0.83395        -0.03404      5708.57465
         0.92622         0.86391        -0.53315      2540.75851
         1.13433         0.78187         0.09726     15683.13570
         0.89748         0.96421        -0.69445      3786.02948
         1.21224         1.00182        -0.70307     13884.54685
         0.94462         1.01452         0.45635     12536.47469
         1.11065         1.12517        -0.30835      9547.60832
         0.99922         0.91546        -0.56038      2288.32071
         0.94710         0.87417        -0.63724      3389.93508
         0.76167         1.00277        -0.72701     16425.64175
         0.87337         1.16023        -0.70926     12516.66173
         1.23016         1.00991        -0.23083     11144.96667
         1.11328         0.87023         0.38638     14330.90740
         0.92311         1.07159        -0.57165      4767.07103
         1.13709         1.10888        -0.03762     10890.77767
         0.88882         0.87481        -0.49503      2307.38979
         0.86188         1.09578        -0.48372      6645.82861
         0.97698         0.82621        -0.40237      4298.62672
         1.20259         0.96381        -0.82765     15817.75985
         1.01228         0.94738         0.03748      3114.95974
         1.12516         0.89811        -0.04835      6522.91766
         1.12929         0.99824         0.22302     10313.52977
         0.91490         0.94575        -0.01098      1867.26332
         1.03547         1.29946         0.23909     19069.82636
         0.89195         1.10506        -0.64132      7820.85006
         0.88427         0.88205        -0.53706      2550.10537
         1.05321         0.80936        -0.35906      7750.83576
         1.29627         0.88515        -0.32794     14827.30859
         0.99539         0.93982        -0.31814       657.10022
         0.94491         0.81238        -0.33421      4850.48040
         1.15373         0.91785        -0.65110      9796.50672
         0.91201         0.91017        -0.61052      2218.62334
         1.08893         1.29541        -0.01303     17857.15565
         1.15928         0.94506        -0.28037      6840.54245
         1.00420         1.06433        -0.69506      6906.94774
         0.97657         0.95363         0.16733      4590.16483
         1.08870         1.05799         0.57535     19465.28305
         1.05240         1.02889        -0.57012      5280.56776
         0.82594         1.16441        -0.30217     11143.07619
         0.80458         0.83641        -0.69211     11587.64941
         0.96044         0.86496        -0.62848      3775.21759
         0.98492         0.85725        -0.30381      2275.09007
         1.09614         0.96706        -0.54427      5493.13495
         0.88162         1.37086        -0.35304     18861.78787
         0.97987         1.27516        -0.08564     13234.39048
         1.02195         0.95125         0.10712      4326.36479
         1.00840         0.91473        -0.16744      1398.84033
         1.05352         0.90366        -0.03653      3782.59016
         1.20106         0.96737        -0.32874      9090.97281
         0.98572         1.17363        -0.38331      8141.49496
         0.95393         0.99315        -0.14719      1053.58634
         0.84487         0.79721        -0.34828      8570.99764
         1.08022         0.98777         0.14953      7051.06312
         1.00060         1.14569        -0.35026      6940.73501
         0.82562         0.77380        -0.43993     13009.98877
         0.91220         1.09409         0.13757      7218.31264
         0.82387         1.14419         0.23614     14407.81938
         0.94291         0.79272        -0.03978      8023.85421
         1.20710         0.81506        -0.10146     14140.85434
         0.84528         0.90361        -0.25213      2732.07172
         1.24918         0.99595        -0.33401     11922.85433
         0.98791         1.09364        -0.10489      4796.00750
         0.87766         0.78845        -0.11605      8726.92961
         1.21474         0.98241        -0.56028     11579.89266
         1.18830         0.92823         0.15502     11158.20562
         0.96709         1.10364        -0.90263     13038.09693
         0.97921         0.92906        -0.88424      7961.39689
         0.80448         0.94469        -0.30625      5547.27739
         1.16533         1.08998         0.14795     13379.19527
         0.99274         0.97814        -0.55395      2244.12594
         1.30972         0.93619        -0.19691     14354.29148
         1.12897         0.92737        -0.17672      5595.93347
         0.99739         1.03124         0.27837      8214.16739
         0.78393         1.04178         0.01174     11174.85367
         1.02832         0.81364        -0.80311     12385.64335
         1.04933         0.82876         0.09003      8334.36503
         0.80268         0.84210        -0.61892     10292.00103
         0.85352         1.26891        -0.04156     14849.74510
         1.02192         1.17782         0.37866     16026.19553
         1.01825         0.82939         0.41544     15237.95923
         0.89400         0.91966        -0.78834      5504.98661
         0.93899         0.74991        -0.05751     13418.89821
         0.96783         1.09753        -0.45775      4798.28522
         0.84000         0.83143         0.03897      8540.18463
         0.91536         1.07534        -0.18585      3439.72647
         1.23448         0.95901        -0.55609     12384.72608
         0.91936         0.85749        -0.58370      3403.82834
         0.95716         1.00345        -0.68062      3973.32436
         0.80558         0.92582        -0.16711      5775.36772
         0.93759         1.02259        -0.75966      5963.06107
         1.07026         0.94058        -0.43226      3383.36979
         0.78473         0.96985        -0.73528     12376.41707
         0.90495         1.03217         0.20919      6767.46591
         0.91216         0.79886         0.00082      8086.17510
         1.07617         1.11258        -0.34029      7675.60301
         1.08073         0.92378        -0.37506      3608.81477
         0.88448         0.82642        -0.19918      4560.49683
         0.85105         0.80005        -0.63703     10314.03356
         0.87996         1.16664        -0.02595      9017.02554
         0.97123         0.99588         0.26468      6936.47870
         1.04511         0.91720        -0.68108      5382.59042
         0.87375         0.79017        -0.69575     11376.93339
         1.11161         0.85874        -0.49862      7678.54529
         0.81104         1.11661        -0.66355     13756.64247
         0.90682         1.01062        -0.46528      1865.94654
         0.97669         1.21209        -0.24237      9638.85724
         0.81377         0.92717        -0.68909      7906.14429
         0.88625         0.93561         0.06090      3467.01905
         1.08069         1.06234        -0.05819      6607.58657
         1.19179         0.87634        -0.51828     11133.72914
         0.95960         1.17143         0.26398     12312.52673
         1.02581         1.04649        -0.15354      3678.96623
         0.91958         1.03102        -0.66710      4620.74511
         1.08434         0.83756        -0.11629      6901.95831
         0.99049         0.83140        -0.63360      6397.20745
         1.13404         0.90105        -0.39760      6444.96652
         1.03443         1.01119        -0.67751      5722.49913
         0.94212         0.98138        -0.47321       992.43105
         0.87252         0.81575        -0.48443      6200.38985
         0.94154         1.01060        -0.69726      4387.01617
         1.02743         0.96305         0.49254     13896.83766
         1.05310         0.98511        -0.04153      3741.01163
         1.18910         0.93267        -0.87812     16662.74213
         0.96463         0.99395         0.12478      4112.31481
         0.92439         1.06199        -0.59187      4618.21769
         1.00436         1.28647         0.29031     18525.90190
         1.06464         1.08718        -0.86534     13474.22028
         1.24025         0.86627         0.06604     13738.25084
         1.21880         1.12916        -0.48018     15435.34006
         1.10971         1.03099        -0.79794     11588.86725
         0.83283         0.86197         0.02642      7110.72757
         0.87442         0.98634        -0.01398      3151.83139
         0.94817         1.38956        -0.33300     18478.54067
         1.23357         0.83946        -0.30102     13709.83352
         1.24133         0.92576        -0.46253     11935.39426
         1.05701         0.84581        -0.74114      9595.30754
         0.93685         1.07551        -0.46514      3817.52175
         1.03413         0.88647        -0.42156      2787.56806
         0.84503         0.94934        -0.52727      3520.40296
         1.17297         1.10353         0.13774     14123.26465
         0.95478         0.88539        -0.49819      1546.02607
         0.78131         1.00525         0.15428     12709.88261
         0.98860         0.83387        -0.44535      4207.67084
         0.89493         0.95668        -0.80595      6002.78295
         0.88787         1.00036        -0.85455      8305.52990
         0.93978         0.74367        -0.20972     13632.21721
         0.88119         0.93457         0.12290      4683.58793
         0.92645         1.16996         0.01551      8663.83527
         1.09943         0.89417         0.39860     13466.73447
         0.78626         0.95544        -0.57143      9315.31165
         1.07623         0.96998         0.23607      8249.50199
         1.19141         0.94744        -0.62229     11026.89013
         0.97589         0.83463        -0.29116      3422.42613
         1.10803         0.85156        -0.00051      7899.61510
         1.02515         0.94269        -0.07035      2298.72519
         0.93888         1.24457        -0.70721     15348.84273
         0.91813         1.11285        -0.86183     12411.05035
         0.85516         1.10705         0.22694     11005.61899
         0.97552         0.85984         0.17248      6559.57702
         1.13807         1.14358         0.13228     14186.54242
         1.17097         1.06768        -0.14314     10212.96181
         1.05177         0.94198        -0.28693      2256.63584
         1.07919         0.96214        -0.11738      3828.87063
         0.98596         0.93501        -0.43031       814.81979
         1.09958         0.90057        -0.44144      5125.54678
         1.13211         0.99988        -0.32945      6243.14586
         0.85220         1.21221         0.32623     17233.78810
         1.12519         0.89508        -0.45391      6531.16647
         0.80560         0.88344        -0.79025     11239.87507
         0.88978         0.81002        -0.36605      5599.35134
         0.99230         0.98305         0.44171     11817.16050
         1.00074         1.06372        -0.20294      3469.57815
         0.93922         0.93145         0.17373      4663.88552
         1.18107         0.98505        -0.35024      8371.29907
         0.95130         0.75125        -0.77774     18129.05653
         1.17732         0.85769         0.29662     14947.06422
         0.86725         1.16178        -0.18957      8485.73681
         0.99642         0.81297        -0.26222      5505.70472
         1.03062         0.94922        -0.50790      2525.78119
         1.09235         0.92632         0.15489      7280.72709
         1.14209         0.91018        -0.09034      6758.29292
         1.13998         0.88644        -0.63196      9567.73555
         1.10309         1.10699        -0.56017      9920.89077
         1.02076         0.93225        -0.40817      1562.16106
         1.10024         0.81618        -0.55270     10756.99197
         1.08336         0.82784        -0.50919      8484.28692
         0.86026         0.86948        -0.51743      3686.70350
         1.10664         1.10665        -0.25500      8569.72962
         0.83084         0.87430        -0.36887      4389.03331
         1.25089         0.92957         0.22093     14962.53610
         1.03973         1.04185        -0.35814      3761.86487
         0.81799         0.84482        -0.22039      6763.81333
         0.90182         1.03342        -0.40777      2311.05160
         0.99312         1.12794         0.14059      8816.95984
         1.00251         0.87372        -0.86385      9106.60807
         0.93137         0.96511        -0.19755       372.62523
         1.28358         0.93514        -0.47373     14151.12423
         1.04894         1.13191        -0.51475      8560.82607
         1.10722         1.07831        -0.46145      8077.32998
         1.03539         1.04309        -0.41741      3901.79527
         0.82786         0.99834        -0.79070      9827.64746
         1.08460         1.09207        -0.51143      8087.08750
         0.85652         0.80772        -0.30610      6893.19460
         1.18011         0.98222        -0.16672      8277.57443
         0.93356         1.04449        -0.89203     10121.86851
         1.26455         1.09049        -0.56652     16938.48243
         0.84188         0.98359         0.10633      6356.96390
         0.94164         0.80273        -0.15078      6106.42639
         1.06063         1.19073         0.11801     13070.79755
         0.81978         1.02846         0.35443     14211.40060
         0.84410         0.90283         0.19642      8338.21295
         0.90766         1.04906         0.21660      7292.14555
         1.13561         0.83612         0.06626     10621.51922
         1.08537         1.02368        -0.45125      5309.11074
         1.08063         0.91902         0.26628      9090.20896
         0.99925         1.21315        -0.33587     10169.46339
         0.86845         0.93259        -0.45179      1716.04180
         1.23026         1.09687        -0.73203     17966.63085
         1.10782         1.08965        -0.32944      7971.11590
         0.93034         1.22510        -0.37465     10459.01788
         1.02513         0.81602        -0.49145      6998.20964
         0.91581         1.22003        -0.06652     10487.18653
         0.86309         1.14526         0.17750     11178.83749
         1.08851         1.02697        -0.43119      5403.62935
         1.11412         0.95697        -0.08337      5406.19818
         1.10389         1.04177         0.07519      8147.86531
         0.98497         0.92510        -0.40832       732.46815
         1.00545         0.77058         0.10218     13118.69216
         0.97095         0.80058         0.19762     11174.64782
         1.09742         1.17920         0.30311     16852.22948
         1.00279         1.23248         0.18460     14276.59281
         0.95441         1.11509         0.03324      6457.97688
         0.94533         0.77012        -0.41558      9945.25909
         0.94675         1.17798        -0.65221     10801.97865
         0.85303         1.17285        -0.14922      9774.82125
         0.95901         1.20329        -0.79560     15025.37728
         1.05681         1.09925        -0.84584     13153.49809
         0.90814         1.16910         0.09893      9752.78966
         1.19314         0.94027        -0.41891      9013.91233
         1.07091         1.17398         0.00782     11463.50876
         0.84392         1.12303        -0.46199      8753.85328
         0.85610         0.99868        -0.75632      7217.21173
         1.02042         1.13843         0.43932     15997.08741
         0.85769         1.08589         0.24952     10649.29242
         0.91342         1.06553        -0.04467      3957.44458
         0.91328         0.98692         0.04413      2935.18274
         0.91312         1.00739         0.00114      2767.37327
         0.95738         0.81901        -0.18812      4564.37144
         1.02255         1.13761        -0.31724      7004.98967
         1.05106         0.87448        -0.25547      3388.48723
         1.02370         0.90010        -0.69460      5165.70424
         1.01806         0.88092        -0.58444      3878.14910
         0.98878         1.14529        -0.63203      9138.05423
         1.17819         1.06075        -0.59951     12050.38221
         0.93940         0.75302         0.09471     14874.80100
         1.17408         0.95565        -0.22183      7594.01846
         1.14903         1.15175        -0.27684     12417.47736
         1.17920         0.96680         0.04347      9453.39671
         1.00238         1.00704         0.59203     17517.32528
         0.92391         0.80302        -0.26441      5705.78876
         0.80352         1.13982        -0.29448     11894.79223
         0.88685         1.21912         0.21722     14129.69079
         0.88183         0.96000        -0.74719      5130.91117
         1.02016         0.87665        -0.40847      2600.71281
         1.30894         1.12753        -0.29573     19127.24384
         0.78235         1.11895        -0.40172     13848.24528
         0.96811         1.03136        -0.51355      2738.25826
         0.85417         0.82084        -0.90540     13857.94331
         1.09650         1.15862         0.28563     15584.15657
         1.03012         0.92418        -0.41325      1918.74479
         0.89044         1.21598         0.04045     11578.26813
         1.14210         0.96707        -0.71696     10199.97104
         1.09436         1.08884        -0.19871      7428.37265
         1.05786         1.04465        -0.43313      4781.78280
         1.16947         0.90358        -0.02635      8554.17165
         0.97675         1.20997        -0.01095     10508.35933
         0.91864         0.92777        -0.10861       897.04073
         0.97016         1.14796        -0.06200      7147.01018
         1.02642         1.01414        -0.19944      2585.22655
         0.72262         0.97267        -0.05914     18484.90147
         1.10663         1.16930        -0.01783     12423.57984
         1.21798         1.06853        -0.55953     13784.15561
         1.25397         1.00454        -0.16237     12337.11691
         1.07667         0.91168        -0.09072      4021.94649
         1.08090         0.96156        -0.01711      4654.96852
         1.14216         1.16975        -0.38170     13127.28421
         0.95166         0.98514         0.12092      3860.19356
         1.13261         1.03498        -0.33641      7162.53377
         1.15595         0.99933        -0.16225      7454.12690
         1.02287         0.82839        -0.00964      6368.23335
         1.24607         1.01857        -0.73419     16533.06227
         0.89886         1.19677        -0.38885      9578.24347
         0.90270         0.98139        -0.05911      1832.95744
         1.03346         0.83440         0.11017      7836.85729
         1.12519         0.92462        -0.18053      5436.14666
         1.05696         0.95878         0.10401      5276.22293
         1.00710         1.02611        -0.35581      2365.82227
         0.94013         0.94250        -0.38085       124.16781
         1.26479         0.88075         0.29206     17610.95915
         0.92238         1.30272         0.01911     14993.90317
         0.93647         0.75377        -0.46972     12796.01881
         1.03213         1.02207        -0.43271      3249.79478
         0.92280         1.35930        -0.19177     16873.85033
         1.09706         1.08646        -0.44683      7872.90608
         0.98755         1.01848        -0.37188      1787.58540
         1.00678         0.84855        -0.34928      3297.16816
         0.81666         1.09664         0.04271     10200.30933
         0.93640         0.98367         0.10457      3586.53776
         0.77427         0.98781        -0.19167      9624.15214
         0.80365         0.96689        -0.32629      5859.27289
         0.83736         0.97087         0.06869      5887.62639
         1.07205         1.00038        -0.33971      3732.37509
         0.91235         0.99568        -0.85419      7647.73496
         0.92212         0.96516         0.08989      3267.38288
         1.01418         0.77746         0.05128     11702.68936
         1.09250         0.83723         0.29419     12975.42267
         1.04611         0.94303        -0.40627      2347.84283
         0.90143         1.26585        -0.47512     13790.00028
         0.80709         0.86341        -0.45086      7106.33630
         0.92198         0.95452         0.06956      2896.57198
         0.90236         0.95931         0.33303      8954.14403
         1.18158         1.02864         0.12342     11721.79481
         1.00835         1.01119        -0.04842      2944.95869
         0.99823         1.12052        -0.25370      5630.15098
         0.95516         0.74316        -0.24124     13774.72503
         0.99111         1.13271        -0.28829      6044.35016
         1.00747         1.01939        -0.36623      2214.77993
         0.90955         1.19493        -0.33125      8999.75348
         1.16531         0.91431        -0.24786      7316.61411
         0.88446         0.99440        -0.59228      3203.79817
         0.91198         1.05222        -0.27248      2476.63536
         1.25677         0.95871        -0.05490     12267.74460
         0.93931         1.32490        -0.16717     15127.52615
         0.87509         1.16270         0.21077     11991.85511
         1.11499         0.95457        -0.15051      5064.03258
         1.11024         0.84206        -0.54106      9056.32733
         0.94101         0.88650        -0.77246      5339.05830
         1.07479         1.00478        -0.75281      8452.71551
         1.14834         0.85049        -0.09890      8960.59522
         0.97158         1.11502        -0.26854      4956.99567
         0.93481         0.94775        -0.62229      2111.95873
         0.74366         0.87307        -0.38104     14842.08354
         1.02797         1.01403        -0.77245      7442.47808
         0.99406         0.77713        -0.35948      9487.68989
         1.12140         1.07525        -0.64768     10596.39577
         1.07593         1.09771        -0.55908      8458.86981
         1.33978         0.95768         0.15767     18158.32511
         0.75867         1.05425        -0.56966     16125.24150
         0.86090         0.76009        -0.35145     12486.72722
         0.78525         0.97507        -0.75226     12769.97361
         1.21068         1.00731        -0.49732     11126.47077
         1.24989         0.99495        -0.29069     11847.26866
         0.78746         0.84108        -0.20854      9945.93699
         0.92029         0.94227        -0.75788      4447.23945
         0.77776         0.91658        -0.11404      9176.78439
         1.02021         1.03601        -0.27099      2900.61770
         0.79426         1.09721        -0.65148     14393.11069
         0.82835         1.04184        -0.88184     13731.27708
         1.00375         0.82013         0.10789      8167.76538
         1.20332         1.16055        -0.55476     16694.58217
         1.17109         0.89167         0.46793     17929.17300
         0.97440         0.95102        -0.17288       599.21599
         0.93716         0.99925         0.52533     14902.00119
         0.92190         1.02629        -0.84609      8242.27533
         0.93330         0.82448        -0.78631      8882.94630
         0.92898         0.85372        -0.29008      1971.95465
         1.14595         0.85514        -0.30489      8346.67257
         1.12093         0.95410        -0.03370      6050.63065
         0.97625         1.14080         0.18636      9805.62962
         1.05788         1.10180        -0.77541     11546.40094
         0.99411         1.21951        -0.23400     10284.26682
         0.77900         0.77208        -0.12116     17665.89825
         0.98867         0.75151        -0.62038     15803.45132
         0.95063         0.88462         0.22359      6616.97217
         0.87692         0.77666        -0.40848      9783.73534
         1.06395         0.84588        -0.10868      5683.29437
         0.94444         0.89649        -0.36814       521.81113
         1.13815         0.91636        -0.86991     13951.89497
         1.21831         1.17329        -0.32991     16751.97289
         1.17314         0.82090        -0.43495     12786.13005
         0.88756         1.18616        -0.63098     11929.47766
         0.88822         0.78214         0.04646     11007.97564
         1.01398         0.81345        -0.26555      5904.60857
         1.09096         0.81303         0.10232     11052.18441
         1.03041         1.01944        -0.24997      2728.87043
         0.85559         0.87366        -0.54044      3963.85468
         1.06818         0.83663        -0.26532      5951.98000
         0.94370         1.20856        -0.34990      9445.46421
         1.06179         1.17004        -0.24690      9704.65710
         1.28649         0.83696        -0.12274     16374.24590
         0.95903         0.85589        -0.17749      2266.72800
         1.08038         0.83829        -0.41255      6802.58980
         0.91580         0.94762         0.04523      2594.13138
         1.07202         0.89630         0.42936     13569.15108
         0.91961         0.95042        -0.01560      1766.35949
         0.93815         0.76662        -0.42540     10469.38179
         0.81691         0.95941         0.24931     10926.61308
         1.12952         0.95498         0.50166     16799.05815
         0.93992         1.05234        -0.45434      2843.21867
         1.20197         1.04791        -0.53482     12074.52839
         1.15895         1.12011        -0.08379     12046.14202
         0.84247         0.99583         0.07044      5924.74768
         0.89191         0.79197        -0.59202      9109.09500
         0.88539         0.90872        -0.67976      3761.34503
         1.17891         0.80241         0.02279     14674.09301
         1.12175         0.98341         0.30182     11356.00381
         0.90472         0.88368        -0.27940      1028.43240
         0.96348         1.01474         0.29636      7946.97528
         0.96008         1.04790        -0.52406      3315.65931
         1.15636         1.01543        -0.16128      7843.49129
         0.86738         1.03677        -0.74203      7623.57121
         0.81700         0.95819        -0.82894     10754.68607
         0.98399         1.06077        -0.14857      3257.03330
         1.00682         0.96712        -0.59183      2859.45578
         1.02677         0.77079        -0.36473     11302.88810
         1.29004         1.08414        -0.42042     16814.26356
         1.01402         0.95462        -0.09701      1838.94566
         1.07331         1.12993        -0.17092      8427.38269
         1.17221         0.79532        -0.53388     16398.14486
         1.04034         1.08735        -0.04321      6258.64775
         0.86290         0.94846        -0.61557      3568.02790
         1.18276         0.88797        -0.31418      8845.07361
         0.83757         1.03601        -0.03738      5830.96617
         0.78490         1.00226        -0.23990      8534.78424
         0.84821         0.98089        -0.81630      8562.76567
         0.88133         1.01432        -0.35495      2072.58306
         1.10757         0.92456        -0.72850      8840.59316
         0.81936         0.77312         0.00747     14957.75447
         0.97752         0.81228        -0.65691      8063.20523
         1.15278         0.90918        -0.67236     10268.85751
         1.30157         0.92010        -0.38772     14596.90527
         1.12410         1.01696        -0.64985      8966.00758
         0.90915         0.82561        -0.77193      8568.24501
         1.07332         1.19157        -0.27094     11146.08388
         1.08491         1.29243        -0.56577     18112.45242
         0.90700         0.97266         0.38691     10476.23115
         1.10377         0.85390         0.00785      7695.26956
         0.75221         0.88055        -0.48187     13823.84682
         0.95140         1.06633        -0.48737      3629.70628
         0.94496         0.75122        -0.08178     13016.08979
         0.90032         1.01163         0.20699      6387.06678
         1.08093         0.91497        -0.29995      3533.25307
         0.90549         1.11355        -0.29921      5074.83855
         0.83203         0.81150        -0.37162      8056.46797
         1.15296         1.21333        -0.12897     15880.57818
         1.07642         1.06150        -0.18980      5726.40542
         0.90974         0.85309        -0.77449      6807.78459
         1.22681         0.98158        -0.36197     10658.45808
         0.94120         0.83232        -0.96893     13387.62797
         0.99399         1.10398        -0.00881      6060.99136
         0.87594         1.04404        -0.44072      3595.53958
         0.88534         1.09554         0.56660     19251.97937
         0.83815         0.91853         0.12323      6866.79509
         1.05533         1.12486        -0.67187     10445.95803
         1.22231         1.00250         0.20024     14042.05223
         0.84900         1.23504        -0.48364     14489.02520
         1.17336         0.87227         0.12137     11144.38269
         0.94902         1.16664         0.33112     13485.02972
         0.89584         1.25585         0.08934     13815.39941
         1.01802         1.08390        -0.03604      5562.19710
         0.94134         1.20553        -0.72986     13705.28012
         0.96428         0.82856        -0.63397      6085.44737
         1.22913         0.97237         0.00645     11512.59228
         1.06000         0.89255        -0.67051      6283.32884
         1.03035         1.20780        -0.48634     11428.15764
         1.14827         0.97744        -0.78099     11958.28999
         0.97055         0.82528        -0.30062      4010.88259
         1.09182         0.91332        -0.81104     10124.22516
         1.18349         0.94682        -0.36683      8246.22027
         0.99234         1.08204        -0.41864      4260.83924
         0.92267         0.93131        -0.62698      2187.75132
         1.08770         1.20244        -0.37996     12417.97124
         0.93981         0.88949         0.00737      2600.56337
         0.89999         0.93107        -0.50542      1160.46338
         0.94082         0.90842        -0.63423      2444.23112
         0.94888         0.79520        -0.67502      9678.35753
         0.88565         1.19528         0.11306     11572.76196
         0.89141         1.09466         0.02889      6178.89832
         1.10059         1.05284        -0.12745      6634.07087
         0.89329         0.98924        -0.58633      2763.19167
         0.96939         1.10802        -0.73076      8874.48373
         0.90098         1.19606        -0.49504     10307.04896
         1.01021         1.02616         0.12767      5484.94484
         0.86497         0.82811        -0.16984      5265.33096
         1.06310         1.25759        -0.71690     17904.65415
         1.10386         0.97168         0.36704     12141.45038
         0.90919         1.20183        -0.14574      9336.90286
         0.94667         1.04088        -0.16326      2171.28864
         0.84205         0.99467        -0.93625     12693.95357
         0.93715         1.22246        -0.25636      9960.23211
         0.88277         0.91970        -0.62661      2943.20186
         0.85514         0.77715        -0.54262     11647.72900
         0.84940         1.07991         0.26932     11318.50513
         0.84358         1.25125        -0.65148     18170.69677
         1.22035         0.95709         0.30289     15146.98292
         0.95287         1.05289        -0.41704      2667.05911
         0.89536         1.21012        -0.26362      9918.04318
         1.04761         1.17719        -0.43546     10056.38702
         0.88343         0.73880        -0.65089     18351.35165
         1.21437         1.04584        -0.29011     11340.47260
         1.15306         1.08973        -0.49344     10792.49748
         0.82089         1.08297         0.07165      9728.88395
         1.02647         1.02706         0.18072      6758.40772
         0.93320         0.91505        -0.21030       315.56697
         0.94428         0.85933         0.37977     12027.34780
         0.88130         0.91631         0.25588      7821.92702
         1.16489         1.03898        -0.04225      9554.67754
         1.05602         0.88594        -0.01336      4506.99794
         1.21870         1.11594        -0.41780     14504.26520
         1.04492         1.02581        -0.42741      3731.42649
         0.95642         0.97531        -0.84315      6833.09004
         0.93245         0.93963        -0.27378        26.35500
         0.98095         0.81306        -0.17726      5402.42576
         0.95410         0.99625         0.02742      2682.50908
         1.11796         0.99829        -0.39312      5781.03672
         0.89462         0.87342         0.37321     12093.40054
         0.98000         0.98174        -0.55253      2048.58567
         0.78972         1.00495        -0.65098     11110.10665
         0.89253         1.27634        -0.41121     14051.80659
         0.82171         1.13579        -0.08375     10347.92095
         0.85370         1.03897        -0.53732      5248.10736
         1.16541         1.08004         0.06381     11964.47511
         1.05415         0.88472        -0.93150     12642.94259
         0.85469         0.89570         0.45544     15949.91564
         1.01255         1.05876        -0.34944      3543.59022
         1.09473         0.82750        -0.71020     12039.38718
         1.09390         0.95604         0.18889      7872.87226
         0.87403         0.75439        -0.43089     13270.78249
         1.01122         0.88867         0.21215      6784.41107
         1.01722         1.25761        -0.24291     12686.15676
         1.20118         0.93786         0.31099     14458.16956
         0.95639         0.94305        -0.60721      1983.20697
         1.08463         1.13406        -0.31473      8895.83071
         0.97650         0.78891        -0.45321      8177.03272
         0.78592         0.81084        -0.20411     12316.19269
         0.85485         0.89235         0.07820      5619.55833
         0.85225         1.06436         0.27601     10880.10021
         1.15014         0.82539        -0.52432     12113.85274
         1.07148         0.87074        -0.30203      4307.36375
         0.95342         0.78802        -0.26870      7333.51089
         0.93770         1.18520        -0.16757      8210.69752
         0.96690         0.85649        -0.39715      2219.89469
         0.85476         0.79568         0.04667     10823.96559
         1.03508         1.28468        -0.50047     15552.13141
         0.95939         0.91518        -0.97621     10667.00425
         0.98030         1.17899        -0.05478      8759.45597
         0.78569         0.85584        -0.43456      9633.09784
         1.08606         1.00711        -0.02702      5462.05895
         0.91838         1.09017         0.43604     13805.33603
         0.88892         1.07665        -0.30008      3892.64274
         0.87234         1.06608        -0.36685      4192.65012
         0.91902         0.85140        -0.27874      2159.52170
         1.07944         0.88498         0.23610      9118.13642
         0.91373         1.11735        -0.20067      5154.41193
         1.04732         0.88882        -0.16907      3019.56558
         1.02572         0.90907         0.01207      3388.56431
         1.19520         1.09588        -0.39938     12459.84607
         1.34978         0.92202        -0.31362     16636.57364
         0.78401         1.18936        -0.18714     16286.01312
         0.83553         0.99093        -0.54220      4961.16587
         0.84930         1.10978         0.14443      9928.60249
         1.07353         1.06404        -0.56672      7155.40138
         0.94334         0.77791        -0.24862      8503.75539
         1.16006         0.99256        -0.03399      8241.00684
         0.90244         0.89382         0.24166      7345.63824
         1.01601         1.08783        -0.10855      5141.34740
         0.87561         0.86891         0.08054      5546.01094
         1.04213         1.06216        -0.47431      5125.31810
         1.16694         1.10724        -0.19405     11397.51557
         1.14730         0.84457         0.29516     14432.70846
         0.86756         0.91731        -0.66917      4124.44614
         0.89723         0.99459        -0.49898      1904.69376
         1.12815         1.04830        -0.49512      8199.11970
         0.88485         1.29504        -0.14941     14511.72851
         0.86382         0.99339         0.28746      9204.78490
         0.93400         1.27064        -0.35724     12698.16748
         1.20847         0.91675        -0.65380     12730.91541
         0.85160         1.28089        -0.53566     17439.56627
         1.06075         0.97878         0.48027     14214.11939
         1.07895         1.14477        -0.21313      9194.56388
         0.98233         1.18925        -0.36197      8777.88089
         0.85119         1.11135        -0.35747      7103.01124
         0.94997         1.14574        -0.63766      8937.93946
         0.95793         1.06011        -0.65996      5479.61963
         0.97496         1.01390        -0.84381      7962.64864
         1.20924         1.01107         0.28091     15037.71722
         0.89743         0.95547        -0.69437      3679.16174
         0.86898         0.90506        -0.95132     10815.92075
         1.20817         1.11916        -0.25441     13790.73920
         0.95766         0.96770        -0.04402      1498.94149
         0.90636         1.27895        -0.27661     13205.26461
         1.24847         1.05871        -0.17561     13568.92032
         1.14369         0.92341        -0.87966     14417.66037
         0.93583         0.93381        -0.50183       787.35250
         1.18357         1.06614        -0.06425     11179.58681
         0.88701         1.16689        -0.19048      8027.18766
         1.06594         0.79090        -0.45686     10825.05128
         0.91175         0.96652        -0.04854      1606.82506
         1.04309         1.17661        -0.00284     10545.81867
         1.21130         0.89281         0.17342     12943.22754
         0.89502         0.98437        -0.98432     11769.66064
         0.96008         0.76711        -0.25431     10059.95338
         0.84327         1.13170        -0.63656     11386.27658
         0.97412         1.13586        -0.02998      6902.31906
         1.03713         1.18672        -0.41442     10088.81682
         1.14778         0.94212         0.33989     12954.72244
         0.89836         1.09366        -0.46899      5115.33690
         1.05481         1.01120         0.09282      5810.17862
         0.95396         0.87917        -0.77423      5706.92895
         0.88705         0.95927         0.04476      3216.70758
         0.81560         0.88863        -0.33369      5076.37509
         0.96458         0.83003        -0.33680      3618.34020
         1.12244         0.93606         0.33131     11837.46511
         0.90058         1.30914        -0.07253     15038.16913
         0.85196         1.01179        -0.31247      3176.87195
         1.15167         1.14561         0.11434     14652.33308
         0.78942         0.84616        -0.37327      9412.26405
         0.98624         1.07824        -0.00087      5013.44006
         0.97626         1.06307        -0.34800      2992.01421
         0.88590         0.99006        -0.14143      1734.82249
         0.88189         0.97051         0.20064      6239.87516
         0.92001         1.18958        -0.58436     10624.10994
         0.97968         0.95080        -0.45631       879.37849
         0.93133         1.04279         0.27326      8058.85097
         1.01689         0.98801        -0.20873      1734.86564
         1.05998         1.10245        -0.29266      6588.76902
         0.87543         0.76872        -0.21191     10692.96189
         0.92513         1.19175        -0.43769      9173.43676
         1.03500         1.27049        -0.32017     13873.47201
         1.08488         0.86517        -0.93073     14841.22963
         1.19609         0.95509        -0.49707      9763.47564
         0.77589         0.97630         0.03592     11051.22693
         1.01076         0.79410        -0.09552      8281.79976
         0.81112         0.86484         0.16596     11228.04965
         0.84100         1.22341        -0.40144     13640.58431
         0.86519         1.15686        -0.48138      9430.29746
         1.02272         0.98417         0.13972      5136.47811
         1.11919         0.86353        -0.24505      6613.13515
         1.03875         0.97753        -0.88144      9844.21219
         0.85919         1.15148        -0.07807      8782.69910
         1.01141         1.12996        -0.64962      9103.89567
         0.91135         0.85646        -0.39256      2105.25933
         0.91759         1.24537         0.00623     12193.16976
         0.90236         1.28083        -0.37215     13767.31249
         1.07553         0.89774        -0.73588      8016.74053
         1.06377         0.87707        -0.74204      8300.87109
         0.91847         1.04077        -0.62834      4377.71891
         0.80365         0.90090         0.19787     11432.80695
         1.08563         1.07035         0.21489     10442.48135
         1.09193         0.95644         0.01861      5396.34315
         0.94612         1.15692        -0.20487      6766.87831
         1.29052         0.99181        -0.41265     14299.39799
         1.08126         0.91440        -0.19554      3651.51828
         1.27119         0.91738        -0.60994     15376.68142
         1.19751         0.99424        -0.01738     10153.23624
         1.00327         0.86882         0.30059      9450.52072
         1.04221         0.81722        -0.69021     10198.84029
         1.07238         1.06768        -0.87311     13236.94878
         0.79400         0.94922        -0.24594      6665.60547
         1.00579         0.98267         0.03402      3217.86054
         0.97282         0.95018         0.40791     10574.96117
         0.92829         0.87612         0.33403     10015.40757
         1.01974         1.23491        -0.35361     11768.86815
         0.97513         1.18113        -0.06877      8694.68924
         0.95615         1.19622        -0.57359     10605.40959
         0.88854         0.96284        -0.18629      1033.84490
         1.04563         1.21969        -0.75025     16173.42156
         0.86544         1.07316        -0.32119      4629.36247
         1.00968         1.28439        -0.20722     13875.22219
         0.99386         0.83930        -0.26760      3467.94164
         0.87557         0.92093        -0.42793      1363.02482
         0.88190         0.83449        -0.18294      4158.39317
         0.85326         1.27811        -0.24355     15004.38828
         1.36497         0.86662        -0.27413     18796.79511
         0.94005         1.18319        -0.91895     17574.46751
         0.79399         0.86815        -0.33347      7786.52147
         1.05293         1.19373        -0.16531     10708.78073
         1.13779         1.11027        -0.69984     13530.60987
         1.05833         1.04076         0.04892      6138.76671
         1.20729         0.83689        -0.61539     15576.54453
         1.29117         1.01258        -0.09894     14603.26382
         1.20789         0.98855        -0.64874     12525.16721
         0.98627         0.95600        -0.15463       899.90116
         1.02434         1.07508        -0.53305      5590.91542
         0.78911         1.00295        -0.22127      8090.23190
         0.72968         1.00398        -0.07716     17544.68688
         0.96777         1.10793         0.35376     11916.72797
         1.05345         0.97198         0.03055      4310.89254
         1.15150         0.94460        -0.56863      8275.96813
         0.82427         1.15269        -0.30452     10699.52597
         1.15266         1.18719        -0.76311     18771.74750
         0.91022         1.16314        -0.48977      8360.22343
         0.91513         1.13540        -0.10312      6318.04732
         1.15337         0.95941         0.31229     12576.33708
         1.14210         0.81228         0.09307     12953.36989
         1.19620         0.85842        -0.84825     18666.15337
         1.05566         1.06077        -0.68767      8123.28265
         0.83523         0.95341        -0.16537      3466.57417
         0.79316         1.02943        -0.09733      8861.68300
         0.94974         1.13655        -0.17489      5906.90980
         1.17505         1.11085        -0.16377     12025.20312
         0.92550         0.91598         0.24348      6508.53740
         0.87173         1.10563        -0.81730     12217.72009
         0.91745         1.29390        -0.20668     13711.11492
         0.91278         1.08595        -0.77071      8907.16617
         1.18309         0.91119        -0.37955      8572.88775
         1.07528         0.95171         0.06792      5350.42037
         1.01352         0.84543         0.23076      9055.54966
         1.01909         1.01816        -0.48305      3102.18470
         1.01767         1.25328        -0.25773     12478.74604
         1.03290         0.93202        -0.42985      2046.08365
         1.33837         1.07421        -0.36950     18621.21849
         0.81422         0.86085        -0.86540     13024.68340
         0.91436         1.30128         0.18144     16747.52240
         0.91601         0.78350         0.25946     14731.52996
         0.95474         1.17577        -0.68966     11330.16080
         0.93517         0.99900        -0.54917      2023.92098
         1.03330         1.11885        -0.71604     10296.35520
         1.00431         1.01413        -0.02122      3179.29953
         0.81697         0.96801        -0.30167      4638.05808
         0.99937         1.14402        -0.33166      6788.70367
         0.79520         0.91993         0.31926     15136.21743
         0.98031         0.90465        -0.68226      3707.87819
         0.89786         0.91088        -0.22588       710.14379
         0.81032         0.83034         0.08726     11588.23622
         1.07185         1.07866        -0.53474      7294.91691
         1.05862         1.19784         0.21515     14725.58593
         0.79762         0.82344        -0.23635      9950.31381
         1.03095         0.92261        -0.98116     12664.27747
         0.81306         1.19477        -0.26300     13642.09076
         0.77839         0.88091        -0.68160     12405.46264
         0.89996         0.94568        -0.77763      5155.86857
         1.05390         0.83028        -0.34544      5985.99231
         1.16316         0.82969        -0.40723     11335.12247
         1.12785         1.10092        -0.19153      9353.22369
         0.83894         0.87258        -0.44602      4223.03437
         0.85787         1.18252         0.13109     12261.39331
         1.14293         1.20272        -0.24181     14581.15438
         1.02729         0.98573         0.30880      8673.56625
         0.86610         0.83715        -0.60933      6082.21188
         1.04845         0.91090        -0.67426      5484.98183
         0.97042         0.82466        -0.73740      8267.03921
         0.92925         1.01926        -0.50172      2142.04440
         1.01930         1.08463        -0.39093      4839.73923
         0.86487         1.07278        -0.25160      4586.53751
         1.27474         0.98346        -0.50346     14080.09434
         1.03118         1.09904         0.02645      7094.25792
         0.82282         0.88996        -0.35453      4492.88662
         0.81681         0.88104        -0.55242      6441.47998
         1.04511         0.85255        -0.61341      6482.14123
         0.99500         1.17447        -0.49711      9080.21628
         0.89895         0.87824        -0.51081      2092.28254
         1.10225         0.87426        -0.51779      6713.54663
         0.92027         1.18261        -0.45080      8861.39541
         0.93981         1.21350        -0.53739     11097.19403
         0.81734         0.84296        -0.10125      7667.14422
         0.95504         1.26195        -0.22592     11959.54399
         0.77122         1.06950        -0.18086     12490.50337
         1.16598         0.94278        -0.70868     11204.11626
         0.90448         0.76706        -0.69800     13832.79692
         0.81315         0.80741        -0.18946     10001.70147
         1.23124         0.83956        -0.13028     13452.40423
         0.88781         1.19026        -0.04408      9746.67139
         0.88345         0.96644        -0.72281      4699.46398
         1.27059         1.03733        -0.22070     13898.15884
         1.02009         0.89535        -0.05170      2842.27119
         1.04113         0.91487        -0.17219      2293.49480
         0.89203         1.03569        -0.45156      2864.57090
         0.95587         0.95382        -0.77463      4912.73619
         1.05605         1.00524        -0.20072      3303.55964
         1.14165         0.91288        -0.26429      6211.02172
         0.79668         0.91339        -0.08406      7346.47899
         0.83966         1.18243        -0.26975     10980.96625
         1.24096         0.94395        -0.06415     11376.39387
         0.83555         0.86926        -0.20310      4418.86123
         1.11981         1.12653        -0.03935     10874.91967
         0.86587         1.05343        -0.14102      4148.33821
         1.05210         1.22333         0.04520     13501.58993
         0.92534         0.77913        -0.49751      9285.76068
         1.04361         1.07136        -0.39993      5071.43280
         0.95240         1.13196         0.26642     10744.04991
         0.99533         0.94986        -0.17372       942.51284
         0.99040         1.04485        -0.32867      2537.35483
         1.14702         0.94633        -0.51519      7465.72272
         1.12092         1.24193        -0.56309     16954.58798
         1.13234         1.02253        -0.46090      7379.20867
         0.99885         0.96492        -0.02856      2171.19529
         0.94236         0.96205         0.21162      5391.09905
         0.98930         0.88221        -0.21011      1507.34993
         0.94824         0.91029        -0.13821       761.14023
         0.85428         1.10581        -0.10990      6847.71030
         1.24748         1.04757        -0.18364     13129.11002
         1.00580         1.10668         0.03157      6816.15405
         1.17538         0.96012        -0.45614      8393.58477
         0.86909         0.92050        -0.34800      1351.16557
         0.89942         0.84889        -0.51725      3424.28960
         1.30536         1.03804        -0.69939     19293.05524
         1.01642         1.11243        -0.18261      5826.99081
         0.79213         0.97660        -0.29186      7168.26214
         0.86999         1.10407         0.38712     14076.84941
         0.95827         1.06090         0.09581      5279.45702
         0.98492         1.01065         0.09188      4131.48978
         1.21653         1.06712        -0.14911     12371.15025
         0.76147         0.90212         0.02250     12957.86624
         0.81764         0.83143        -0.34719      7515.76600
         1.10131         1.09566         0.10705     10323.22913
         0.86566         1.06361        -0.13638      4537.05458
         1.10967         0.89443        -0.21483      5155.34467
         1.10659         0.81550        -0.13863      9330.79059
         0.85213         1.05692        -0.86126     12124.42731
         0.84528         1.05268        -0.05121      5755.40807
         0.93349         1.15058        -0.56535      8238.75570
         0.90167         1.02374        -0.78474      6951.96022
         1.01218         1.05251        -0.06655      4056.36988
         1.10109         1.20351        -0.42388     13187.72438
         1.03001         1.18841        -0.18342      9688.42462
         1.03358         0.99862        -0.55293      3696.87154
         0.92423         0.86787         0.22047      7342.86720
         0.92434         0.88590        -0.00280      2648.88127
         1.18755         0.87990         0.01449     10317.05332
         1.04321         0.88686        -0.15185      3018.60659
         1.11472         0.90314        -0.74292      9854.51268
         0.93916         0.94656        -0.01514      1644.80310
         1.12472         0.80374         0.28455     16330.47957
         1.27102         0.91828        -0.38530     13030.32372
         0.92405         1.02909         0.00319      3194.18856
         0.96168         1.12887        -0.74647     10124.93813
         0.88438         1.02415        -0.00145      3751.07930
         0.83642         1.08970        -0.07339      7446.77989
         0.99671         0.93535         0.28388      7393.22997
         0.98584         1.10270        -0.76442      9537.55051
         1.00502         1.12507        -0.38005      6185.66603
         0.96740         0.76247        -0.06929     11588.42323
         0.88928         1.16661        -0.48555      9018.57702
         0.88029         1.21424        -0.70362     15045.47614
         0.83830         1.04872        -0.81409     11423.31476
         0.80008         0.75016        -0.28937     18121.17632
         1.19367         1.09257        -0.04116     12825.20459
         1.05196         1.01861        -0.56846      4960.43371
         0.93136         1.17264        -0.70651     11587.49493
         1.27804         1.06018        -0.30809     15008.44329
         1.15349         1.03292        -0.11907      8366.32746
         0.92007         1.01461        -0.42808      1569.55218
         0.94791         0.95607         0.27388      6796.37206
         0.78487         0.86010        -0.26055      9134.16581
         0.87531         1.02071         0.24545      8131.73795
         1.04395         0.85273        -0.20960      4186.99486
         0.83703         0.83151        -0.28475      6079.66954
         1.13418         0.95738        -0.34080      5799.29650
         0.82835         0.92525        -0.32520      3547.93178
         1.14419         0.82652        -0.36491     10359.80620
         0.95007         0.79065         0.05393      9445.34175
         1.01046         1.06378        -0.30957      3601.80677
         1.00378         1.14960        -0.49665      8031.54879
         0.94145         0.86460         0.08049      4540.49510
         0.91526         1.09939        -0.59533      6370.85618
         0.77087         1.12705         0.01544     15863.16650
         0.84174         1.08073         0.20672     10452.03124
         1.03612         0.95687         0.24651      7246.49867
         0.99190         1.08507        -0.29276      4008.22734
         0.90126         1.32012        -0.13261     15363.36843
         1.12806         0.88545        -0.16003      6349.07120
         0.97614         0.98853         0.44809     11953.62971
         1.03638         0.98905        -0.15835      2495.54639
         1.01401         1.22404        -0.05434     11595.27976
         1.00569         1.13207         0.20816     10308.62440
         1.17920         1.02511        -0.20436      9057.86794
         0.97036         1.25193        -0.29704     11618.15620
         0.85634         1.28219        -0.54218     17309.02347
         1.17492         0.93571        -0.19752      7648.78725
         0.83142         1.03186        -0.13372      5396.24620
         0.92636         1.18955        -0.26928      8382.53059
         0.90560         0.87110        -0.01118      3282.59011
         1.20557         0.89472        -0.13758      9834.79015
         1.17557         0.95528        -0.65235     10676.97001
         0.95126         0.83422        -0.63060      5455.31991
         0.79610         0.93270         0.04119      8724.82840
         0.86385         0.85049        -0.52535      4468.53222
         0.83646         1.01544        -0.66031      7160.31728
         0.94381         1.14953        -0.13674      6629.71284
         1.18401         0.81586         0.30432     17921.87397
         1.03911         0.82352        -0.06054      6685.82253
         1.15449         0.92408        -0.10379      7086.37422
         1.04098         0.91103        -0.68242      5343.64219
         1.30404         1.02928         0.04605     16686.89433
         0.91987         1.13843        -0.89179     14568.12003
         1.21562         1.07252         0.23439     16337.58334
         0.92085         1.22427        -0.63189     13145.02915
         1.01711         0.83560         0.49263     17528.40317
         0.94975         0.89171         0.30909      8582.27928
         1.05795         1.18033        -0.77317     15086.96386
         0.88924         0.90041        -0.52775      1890.66080
         0.76730         0.91747        -0.37520     10145.72398
         1.07462         0.90479        -0.39535      3711.40057
         1.11163         1.04032        -0.64012      8891.95078
         0.93145         1.00122         0.15794      4799.33703
         0.90098         1.05466        -0.46647      3434.25504
         1.29848         0.88953        -0.32391     14782.03243
         1.15163         0.83990        -0.26449      9434.69631
         0.95626         0.93059         0.10994      3478.30337
         1.22778         0.89546         0.08810     12507.51184
         1.16028         1.11272        -0.23128     11240.93411
         0.89735         0.95915        -0.38232       644.10900
         1.05205         0.89008         0.20689      7572.54333
         1.15888         0.78651        -0.12730     14579.39388
         0.80882         1.09149        -0.32625      9246.38170
         0.90836         0.93160        -0.57218      1658.30944
         0.78163         0.99646        -0.28972      8795.17203
         0.96244         1.12494        -0.17158      5471.50039
         0.93372         1.13030        -0.31505      5542.42014
         0.87435         0.78279        -0.29465      8805.53163
         0.97916         0.89945        -0.92884      9664.53084
         0.81382         0.92122        -0.29676      4711.05371
         0.99468         1.06545        -0.18733      3456.31941
         0.83301         1.28375        -0.12359     16500.37964
         0.83588         0.81190        -0.93497     16605.10823
         1.02160         0.95066        -0.35717      1409.02538
         1.05857         1.22987         0.09542     14571.81117
         0.95326         0.93275        -0.12054       703.84387
         1.09919         1.01222         0.53584     17471.47155
         0.91292         0.89884        -0.21193       715.12071
         1.21000         0.95407        -0.64384     12322.27625
         0.99092         1.12699        -0.17632      5925.87078
         1.08265         1.10445        -0.10045      8012.42948
         0.76444         0.95342        -0.07404     11159.94394
         1.03205         1.06905        -0.34022      4428.46605
         1.29790         0.96566        -0.11550     14047.66221
         0.99116         1.29415         0.22074     17429.97196
         0.93090         0.91225        -0.40080       346.68353
         1.06229         1.02373        -0.16187      4121.17215
         0.99423         1.26311         0.05417     13935.15348
         0.97915         1.12579        -0.50791      6597.90104
         1.00510         0.83332        -0.74144      8542.74718
         0.84612         1.02298        -0.47819      4587.58311
         1.08825         0.97876        -0.53313      5173.21210
         1.27023         0.92130        -0.41106     13109.01277
         1.07176         0.76003        -0.30846     14318.56926
         0.89144         1.27323         0.25765     17068.26365
         1.24350         1.00859        -0.10403     12134.09750
         0.80333         1.00685        -0.03024      7829.47629
         1.05861         0.99005        -0.12810      3390.07618
         1.07347         1.20752        -0.57503     13609.73888
         0.93991         1.19556        -0.37357      8892.42388
         1.07683         1.05609        -0.63839      7940.19054
         0.97071         1.06082        -0.63533      5237.98127
         1.05812         0.88305         0.19181      7651.78859
         1.11470         1.28037        -0.29018     17172.93935
         1.17769         1.02023        -0.72123     12852.50229
         1.26959         0.91762        -0.17712     12515.15272
         0.88809         0.90987        -0.51245      1642.01628
         1.19055         0.98085        -0.28759      8643.25636
         0.94538         1.01411        -0.61077      3150.94830
         0.98060         0.86780         0.15522      5915.34505
         1.01728         1.18231        -0.04006      9775.89985
         0.95467         1.12880        -0.21770      5473.84915
         1.16041         0.87283        -0.73481     13079.81606
         0.96759         0.90299         0.20077      5655.18244
         1.16708         1.13029         0.01524     13617.47013
         0.90393         1.06994        -0.31922      3300.88294
         1.24881         0.94890        -0.11239     11531.52547
         0.86162         1.00697        -0.84090      9164.06766
         1.17281         0.95643         0.26277     12328.24928
         0.97116         0.88116        -0.91232      9467.70607
         1.21169         0.98217        -0.80754     15883.62187
         0.94548         0.87850         0.10249      4370.22422
         0.87173         0.97162        -0.29394      1424.07562
         1.18935         1.00749         0.04063     10577.76607
         0.99442         0.92834        -0.85944      7610.30453
         1.18788         0.83791        -0.52191     13118.28264
         0.99808         1.16288         0.05986      9369.02753
         1.09984         0.89363        -0.61911      7190.48279
         0.98710         0.82151        -0.62664      6996.59827
         1.23034         1.07920        -0.68472     16490.28301
         0.87013         1.06064        -0.70744      7771.32929
         0.90429         1.01389        -0.97788     12198.94129
         1.22730         1.07545        -0.30334     13003.37535
         1.11249         1.14842        -0.15021     10900.80981
         1.11500         0.83765        -0.59429     10286.06614
         0.98608         0.83353        -0.16065      4005.40679
         1.04428         1.08661        -0.46386      6054.12662
         0.75462         0.88630        -0.11749     12874.48245
         1.03753         0.75722        -0.35103     13625.82346
         0.95529         1.11354        -0.65839      7730.22599
         1.10999         0.96900         0.29158     10551.05787
         0.79803         0.89018        -0.41429      6939.73717
         1.06607         1.06231        -0.30124      5249.83625
         1.17287         1.04630        -0.74106     13688.84889
         1.22112         0.94498        -0.52577     11346.70345
         1.07596         1.14918        -0.40858      9548.39729
         1.08115         0.96986         0.02867      5214.42637
         0.85541         0.77443        -0.51358     11705.22032
         0.87293         0.84804        -0.55977      4582.15891
         1.10603         1.04439        -0.40103      6498.83336
         0.91489         0.82890         0.10656      7215.51472
         1.11104         0.91961        -0.86291     12331.11242
         0.94177         0.86792        -0.67961      4251.09609
         1.11111         0.95248        -0.49498      5592.10452
         0.90062         1.09324        -0.15842      4488.79070
         1.16313         1.21715        -0.39365     16389.97447
         1.09364         0.96287        -0.35551      4078.50206
         0.88419         0.98361         0.54886     17074.01338
         0.91298         1.14768        -0.34701      6652.53450
         1.24891         0.93928        -0.22468     11283.77510
         1.00808         1.16394         0.12140     10384.84515
         1.05160         0.82518        -0.62590      8814.08074
         1.18534         0.84961        -0.81299     17628.68621
         1.03875         0.84755         0.07019      6587.04705
         1.23150         1.18911        -0.46598     18635.80683
         0.94174         0.98676        -0.93861      9796.37735
         0.90963         0.86776         0.45665     14925.62294
         1.16463         1.02887         0.28683     13657.76777
         0.89759         0.99184        -0.87110      8278.70827
         1.30315         0.87885        -0.05774     15382.46310
         0.79785         0.96630         0.30604     14134.84627
         0.89275         1.18121        -0.61662     11269.85349
         0.88329         1.06583        -0.52294      4843.65457
         0.94608         0.93853         0.24227      6086.78492
         1.28327         0.90534        -0.29185     13485.08336
         1.00577         0.94274        -0.08456      1706.13172
         1.00340         1.20470        -0.43560     10279.25390
         0.90631         0.98097        -0.32462       651.92103
         0.93192         0.99322        -0.54751      1882.24854
         0.98144         0.87996        -0.31173      1293.35928
         0.76374         0.97090         0.25787     16776.92751
         0.84858         1.09844         0.50441     18650.86390
         0.92370         0.87845        -0.37613      1052.48486
         0.88048         0.75843         0.17280     16638.43079
         0.80427         1.00867        -0.67557      9996.65553
         0.90002         1.10908        -0.58624      6999.69274
         1.18638         0.79927        -0.33378     14846.17259
         1.15668         1.00575        -0.40585      7792.34216
         0.81254         0.79821        -0.24327     10745.06352
         1.09141         0.85801        -0.00336      6907.10915
         0.82758         1.10661        -0.55604     10126.38895
         1.08897         1.02701        -0.16933      5186.32064
         0.88792         1.01730         0.29269      8781.81866
         0.77324         0.94971        -0.63167     11800.77527
         1.04226         1.06637         0.12641      7467.74520
         0.84401         0.98705        -0.54292      4321.76542
         1.00766         0.89708        -0.07657      2284.33023
         1.00929         1.06644        -0.01384      4915.91063
         1.02066         1.11547        -0.34605      6021.57810
         0.99270         0.83450        -0.17896      3980.12560
         1.05303         0.94462         0.42183     12160.69677
         1.02165         1.02208         0.21838      7219.93069
         0.94127         0.96374        -0.16669       483.68471
         0.76741         0.98444        -0.22111     10417.63732
         1.00309         0.85416        -0.98860     14026.25589
         0.94297         1.36843         0.13393     19081.37734
         0.97007         1.30139        -0.54482     15770.97904
         1.24405         0.88668        -0.13666     11949.72434
         0.83354         1.04223        -0.37763      5446.08620
         0.98376         1.29840        -0.49417     15208.62709
         0.84492         1.00507         0.17474      7753.82487
         0.87728         0.95673        -0.17333      1386.47932
         0.87005         1.17449        -0.29818      9031.53721
         1.00030         0.87109        -0.59251      3834.58514
         0.90608         1.15448        -0.81683     13551.56982
         0.85720         1.14231         0.39728     16146.98814
         1.17877         0.91556        -0.33621      8106.30035
         1.00737         0.73549         0.08818     18215.13398
         1.02850         0.86110        -0.84467     10026.67897
         0.93433         1.09962        -0.20989      4199.31220
         0.91430         0.93147        -0.85508      6754.29078
         0.88990         0.85288         0.11795      6510.82395
         0.78795         1.19361        -0.05341     16323.58374
         1.25999         1.01175        -0.06081     13256.66566
         0.92671         1.05067         0.39940     11581.88441
         0.80886         0.97051         0.06800      8007.71436
         0.91957         0.97789        -0.73334      4380.66619
         0.82558         1.05135        -0.51956      7420.39786
         1.14992         0.88353        -0.18310      7342.01664
         1.11469         0.94994        -0.30867      4812.57251
         0.99943         1.09193        -0.34165      4508.00402
         1.05748         0.93701         0.46174     13561.24415
         1.11590         0.84304         0.08591      9658.25299
         0.89208         1.04953         0.40368     12372.87735
         0.82282         0.75459        -0.37831     15698.73327
         1.24073         0.86362        -0.18961     12547.76001
         0.87958         1.00491         0.17273      6152.88980
         0.84726         0.88657        -0.78969      7873.69343
         0.95327         0.77792        -0.19834      8669.49114
         0.95529         1.05239        -0.55763      3792.51600
         0.91578         0.93266        -0.26044       167.04445
         0.94660         1.10228        -0.56770      5929.59375
         0.86444         0.79527        -0.64951     10388.57719
         0.77482         1.00990        -0.51475     11368.23944
         0.90280         0.95573        -0.46648       913.16854
         1.15914         0.93735        -0.90530     15871.13153
         0.82299         0.89536        -0.11313      5092.34396
         0.93704         1.04584         0.31427      9074.32089
         1.02792         0.97963        -0.85895      8870.61738
         0.79265         0.86627        -0.16288      8364.40399
         0.91997         1.12802        -0.39962      5848.42852
         0.88353         0.93931        -0.39172       911.26770
         0.92315         0.95044         0.17035      4649.95999
         0.92827         0.95344         0.16185      4433.58207
         0.92910         1.03799        -0.13771      2237.24376
         0.97558         0.86124         0.13269      5726.18399
         0.97090         0.93921         0.09580      3295.27119
         0.95323         0.81160        -0.37018      5065.64036
         0.92235         1.10700        -0.36853      4721.03089
         1.02654         0.94264        -0.48558      2199.23358
         1.15130         0.85715         0.31097     14295.36610
         0.85583         1.05695         0.05053      6428.03802
         0.98208         1.24901        -0.11134     11858.02495
         0.81973         1.04236        -0.08816      6866.00696
         1.01475         0.93279        -0.63042      3450.79795
         1.30199         0.92541        -0.15516     14087.18850
         1.15199         1.04358         0.02267      9669.61933
         1.13639         1.15238         0.10668     14182.59068
         1.16362         0.87208         0.14002     10997.47620
         0.96882         0.95158        -0.05810      1344.56964
         1.00940         0.82385         0.32223     12694.46099
         0.98726         0.82090        -0.11108      5243.86134
         1.04320         0.82254        -0.19405      6155.29880
         0.97972         1.09991        -0.39147      4666.88351
         0.95017         1.02700        -0.13920      1889.10225
         1.02661         1.05384         0.21774      8164.13263
         1.01133         1.00611        -0.52843      2980.36490
         1.11807         1.06199        -0.88485     15247.85306
         0.89564         1.11078        -0.23301      5149.42216
         0.94807         0.81604         0.03998      6871.04769
         1.12515         1.24589        -0.45357     16420.30916
         1.00769         1.01446        -0.02913      3184.05286
         0.92888         0.98400         0.28536      7340.46386
         0.91373         1.13861        -0.86922     14004.37950
         0.96027         1.02881         0.03167      3500.24802
         1.02156         0.78833        -0.45294      9425.03887
         1.14341         0.86839         0.27534     12736.49253
         1.04921         1.02598         0.12456      6445.94457
         1.23210         0.95745        -0.06711     10981.42560
         1.28092         0.85517         0.16702     17244.62434
         1.01355         1.16005        -0.22400      7812.89066
         1.26010         0.91905        -0.62339     14960.79679
         1.05678         1.14070        -0.10659      8606.41285
         1.07033         0.99405        -0.35817      3585.99352
         1.07239         0.99291         0.17151      7227.56266
         1.29110         0.93754        -0.39026     13901.90239
         0.97278         1.38141        -0.47893     19112.93103
         0.91495         1.09305        -0.77699      9337.83399
         1.00666         1.13215         0.00881      7664.53938
         0.79136         0.82594         0.03223     12755.10563
         1.10532         1.01380         0.19964      9289.57244
         1.01916         0.84814        -0.47594      4329.66114
         1.09229         1.11491        -0.00613      9517.08460
         1.09490         1.13644        -0.80464     15061.60103
         0.84265         0.77242        -0.23449     11606.15697
         0.97446         1.03764         0.54443     15938.94405
         0.95824         0.98956        -0.51901      1594.92528
         1.15426         0.77865        -0.59789     18498.05727
         0.96871         1.24725         0.15124     13915.19229
         1.16409         0.98873         0.06390      9294.40331
         0.99214         0.92128        -0.03613      1968.42468
         0.88948         1.16462        -0.11478      8092.54838
         0.95401         1.04263        -0.74711      6404.94700
         1.20167         0.80091        -0.41868     16089.76939
         0.78434         0.89233        -0.63633     10626.64962
         0.85074         0.84457        -0.53467      5511.88066
         1.15096         0.80008        -0.04480     13141.44462
         0.75717         0.96514        -0.32454     11677.35391
         1.19132         1.13496         0.12673     16164.97475
         1.19804         1.10286        -0.07779     13208.58347
         1.01518         0.91959         0.00798      2942.42155
         0.95975         0.82833         0.11734      7231.48498
         1.00764         1.06684         0.29529      9729.02267
         1.16519         0.99887        -0.00639      8828.90583
         1.00664         0.93702        -0.68078      3995.93401
         0.84077         1.09961        -0.26728      6980.48830
         1.30436         0.89111        -0.27696     14867.84893
         1.15727         1.07789        -0.28395      9677.70395
         0.94970         0.99566        -0.08727      1487.95730
         0.81500         0.77313        -0.61032     15742.04949
         0.87243         0.93058         0.50224     16072.03259
         1.04185         1.06388        -0.79908     10077.14415
         1.07696         1.10822         0.17956     10936.02374
         1.36826         0.89264        -0.29012     18055.44012
         0.89458         0.93698        -0.33292       487.45523
         0.98863         0.72625        -0.17987     17492.90657
         1.10501         1.13265        -0.08856     10184.93911
         0.92235         1.15570         0.03181      8218.29735
         1.03534         0.85356        -0.05292      4762.51255
         0.99846         0.98829        -0.93545     10525.02765
         1.14265         1.10673        -0.28565     10147.92301
         0.96976         0.83899        -0.33304      3074.98437
         0.94994         1.03533         0.30778      8625.70574
         0.94056         0.86550        -0.16298      1822.84307
         0.95536         0.88824        -0.29069       709.83172
         0.93761         1.28577        -0.50991     14599.79079
         0.84743         1.11329        -0.06723      7783.45828
         0.84186         0.77063        -0.50857     12916.20629
         0.91161         0.86863         0.12279      5398.00469
         1.06431         0.88524        -0.05469      4420.06219
         0.86063         1.06321         0.48078     16380.32800
         0.80777         0.78358        -0.60732     14971.71115
         0.87085         1.08234        -0.35902      4884.05427
         0.90152         1.20014         0.37266     16192.71579
         1.08119         1.10716        -0.50997      8564.13031
         1.00430         0.90276         0.21483      6371.56728
         0.92482         1.01836        -0.65011      3896.46286
         1.17291         0.81852         0.10445     13890.33378
         0.84320         1.00998        -0.98224     14685.69149
         1.23110         0.80608        -0.03189     16386.16242
         0.79189         1.14593        -0.04533     13749.04181
         1.30359         0.85240        -0.29092     16503.70249
         0.90031         1.04513         0.03077      4311.06136
         0.95141         0.86411        -0.94336     10787.33609
         0.77581         0.82326        -0.51233     13516.57043
         1.12388         0.91766        -0.39621      5666.03702
         1.05646         0.91759        -0.62872      4980.72235
         1.00915         0.97833        -0.68141      4380.46335
         0.93702         1.16741        -0.30001      7270.02892
         0.89249         0.85665        -0.13334      2942.80693
         0.90322         1.18022        -0.33760      8402.63506
         1.05159         0.97388        -0.63590      4939.84582
         0.94237         0.85680        -0.15072      2289.18185
         0.95562         1.24838        -0.66298     14659.34409
         0.89882         0.86985         0.18741      6952.59541
         0.92005         1.12528        -0.37336      5596.16671
         0.95138         0.99553        -0.58959      2427.12817
         0.99352         1.14799         0.13087      9523.67594
         1.36500         1.03207        -0.00725     19227.09490
         1.26016         1.07945         0.02285     16059.80837
         1.01857         1.10015        -0.69461      8691.74405
         0.89566         0.91876         0.33824      9631.80449
         0.80901         1.17559        -0.46696     14316.82579
         0.95136         0.99856        -0.95589     10712.51984
         1.33746         1.04325        -0.08203     17805.17320
         0.99850         1.18346        -0.14585      8800.82165
         1.01382         0.96240        -0.45214      1694.99205
         1.17735         0.83520        -0.11140     11167.28638
         0.85895         0.90175        -0.22487      2139.54721
         0.95584         1.11615        -0.12424      5244.15072
         0.82204         1.09826        -0.72390     12959.25704
         0.94404         0.89661        -0.12260      1109.43007
         0.78294         1.10001        -0.38547     12760.95833
         0.88641         0.98885         0.28539      8246.15374
         1.09017         0.80586        -0.44389     10153.45098
         0.94663         1.26120        -0.41658     12490.75703
         0.98303         0.78770        -0.15636      8045.06529
         0.93551         0.86911        -0.11989      1968.53453
         0.94002         1.13487        -0.35576      5844.96838
         0.99901         0.77434        -0.73592     14545.75553
         0.76065         0.91880        -0.23021     10935.46064
         1.01560         0.96030         0.36327      9686.13865
         1.10160         0.88945        -0.33446      4992.56591
         1.09387         1.12628         0.10403     11239.38133
         1.24413         0.96619        -0.28219     11160.92473
         0.96931         1.06924         0.32337      9950.93480
         0.92837         0.87775         0.00836      3020.10739
         1.03866         0.99706        -0.22680      2488.95630
         0.98805         1.20406        -0.57014     11223.18127
         1.19723         0.94404        -0.35652      8896.55707
         1.03988         0.94848        -0.57833      3558.60360
         0.98952         0.83451        -0.51466      4726.28629
         0.92719         1.16377        -0.40163      7513.48914
         0.87518         0.89344        -0.45246      1900.47827
         0.84316         1.21539        -0.36529     12831.61973
         0.83767         0.79720         0.14169     13393.00906
         1.06967         1.04768        -0.42329      5255.54117
         1.03482         0.76118        -0.07577     13132.15879
         1.00760         0.94059         0.01775      2767.37179
         0.97881         0.95290        -0.47776      1022.17550
         1.08550         1.00687         0.07669      6553.66942
         1.06452         1.06146        -0.57537      6830.37807
         1.06789         1.06764        -0.05344      6359.93479
         0.89002         0.83866        -0.81173      8817.97254
         1.04380         1.04475        -0.79804      9446.10090
         0.96651         0.97741        -0.00642      2072.01537
         0.88740         0.95323        -0.47518      1303.79896
         0.93178         0.80675        -0.46600      5910.94416
         0.83368         0.90509         0.27719     11008.53853
         0.87886         1.05802        -0.57963      5319.77103
         1.17385         0.90788         0.24842     12326.94716
         0.86972         1.18378         0.09631     11370.67514
         1.33104         1.04328        -0.59644     19108.97904
         0.94448         0.87730        -0.77400      5682.16740
         0.88661         1.13075        -0.23206      6286.81082
         0.99248         1.04933        -0.13799      3068.09791
         0.96313         0.78499        -0.61630     10176.69498
         0.85144         0.98518        -0.94120     12014.89285
         1.07944         1.05494        -0.10888      5969.73313
         1.08986         0.97058         0.25485      9085.68556
         0.97093         1.06369        -0.41992      3227.76218
         0.83548         1.07463         0.00404      7619.24106
         1.01823         0.95993        -0.61349      3381.67924
         0.91302         1.08891        -0.52628      5131.45829
         1.19927         0.99039         0.35052     15639.80011
         0.86554         1.11034         0.17974      9777.55589
         1.01144         1.09744        -0.13127      5288.26513
         0.98360         0.75840        -0.32213     11796.99589
         0.95727         1.18765         0.15606     11164.37928
         1.19120         0.97633        -0.84032     15628.66770
         1.01217         0.80870        -0.00203      7756.42628
         0.89084         0.85107         0.43562     15550.29626
         1.21034         0.97546        -0.80983     15816.24432
         1.25186         0.98201        -0.42582     12271.80230
         0.93741         0.74837         0.15595     16705.12854
         0.82335         1.02555        -0.83461     12192.04052
         1.02168         0.92203        -0.68759      4633.99549
         0.77888         0.91716        -0.32471      8446.17455
         1.08705         1.01847        -0.09525      5254.84153
         0.97551         0.83176        -0.74407      7947.53134
         0.89363         0.97105         0.49864     14735.85848
         0.85431         1.01483         0.03591      5169.78731
         1.07707         0.90156         0.21079      8116.11316
         1.36216         0.87394        -0.26202     18301.88192
         0.86111         1.11870        -0.58010      8833.75718
         0.90537         0.82253        -0.68641      7251.46817
         0.90824         1.23114        -0.45212     11595.27067
         1.12613         0.95082        -0.01931      6380.72144
         1.05767         1.10227        -0.30528      6512.03490
         0.92971         0.96679        -0.70267      3563.99810
         0.85384         1.04439         0.26276      9979.61987
         1.01117         0.82619        -0.34424      4880.23034
         0.86638         0.87642         0.01331      4558.88034
         0.93852         1.19957        -0.09630      9188.56176
         0.86930         0.81661        -0.63060      7805.56386
         0.85922         1.15586        -0.42528      9211.50698
         0.97806         1.07242        -0.25441      3293.23264
         1.00684         0.88303         0.05496      4108.03579
         1.09947         1.00385        -0.37346      5012.71691
         0.83585         1.07723        -0.04667      7215.09790
         1.12690         1.12366        -0.34816     10254.33427
         1.18626         1.02340         0.22709     13352.04429
         0.91337         1.23914        -0.74922     16330.17227
         1.03447         1.07870        -0.73642      9033.85569
         1.02182         1.05336        -0.10824      4038.90945
         0.87142         0.88036        -0.32485      1985.02674
         0.91060         0.98451        -0.99643     11936.37580
         0.94701         1.00163         0.14598      4541.25170
         0.79759         0.82668        -0.26848      9657.63944
         0.95105         1.08551        -0.00666      4867.40280
         1.15392         0.77707        -0.00569     16063.34709
         1.04994         1.20825        -0.20431     11217.15997
         0.94202         0.93394        -0.56908      1435.35271
         1.09167         0.99447        -0.24874      4332.27801
         1.16042         0.87001         0.30208     13897.66188
         0.99735         0.81080         0.10357      8745.19321
         1.04320         0.75817        -0.36094     13731.81044
         0.98797         0.96937        -0.59820      2536.92164
         0.95166         0.91626         0.06768      2926.88940
         0.85612         1.24454         0.14003     15213.82386
         0.95880         1.09442        -0.46086      4615.13489
         1.13467         1.08118         0.04074     10386.80391
         1.10713         1.03989        -0.77629     11225.22056
         1.14752         0.99960        -0.20712      6943.15781
         0.82788         0.99007        -0.10946      4784.00969
         0.84416         0.89191        -0.55698      4226.77132
         1.00707         1.00018        -0.64462      4158.84620
         1.10808         1.07841        -0.21407      7554.79523
         1.08353         1.13766        -0.09964      9483.02886
         0.86691         0.85820        -0.98386     13328.54480
         1.06196         1.08767         0.48203     16511.21172
         0.91464         1.09424        -0.22816      4101.70553
         1.07656         0.99257        -0.34592      3765.16281
         0.99429         0.99920        -0.41931      1632.16283
         0.84350         0.99531        -0.23822      3282.71086
         0.96821         1.04308         0.30851      8877.65413
         0.98677         0.85529        -0.34165      2453.62880
         0.80645         0.86366        -0.58285      8350.45229
         1.18047         0.91017         0.35446     14828.58503
         1.01635         1.08903        -0.47255      5414.49756
         0.90539         0.93850         0.19426      5457.79547
         1.06720         0.93221        -0.72132      6842.60722
         1.09677         1.21401        -0.12750     13472.87021
         0.74140         0.87590        -0.30344     14888.01984
         0.86441         0.96470        -0.52754      2682.45226
         0.75129         1.06033         0.11518     17352.71023
         0.87521         1.02576        -0.27330      2524.97840
         0.84053         1.01437        -0.41741      4262.71412
         1.08774         1.07283        -0.88264     14296.52526
         1.12122         0.89022        -0.32406      5826.41419
         0.75104         0.84844        -0.32369     14436.97640
         1.00796         1.06131        -0.57982      5165.04032
         1.26529         0.81606         0.15638     18803.81963
         0.84372         1.01689         0.05223      6004.76747
         1.24665         1.00650        -0.77241     17167.46913
         0.92638         1.05671        -0.81929      8638.62996
         0.96290         0.88869        -0.09142      1647.94931
         0.86852         0.98837        -0.94689     11437.94253
         1.02995         1.13557        -0.52884      8298.34327
         0.99293         1.08982         0.11028      6890.86401
         1.05538         1.01720        -0.66429      6365.45924
         0.93966         0.76625         0.18055     14652.59357
         0.96914         0.87732        -0.13990      1696.80764
         0.99285         0.99545        -0.45522      1726.76431
         0.81672         0.91146        -0.56620      6006.46287
         0.95468         0.82995         0.28560     10902.83836
         0.86583         0.88216        -0.12276      2895.30890
         0.91623         0.93179        -0.31885       125.15957
         1.01923         1.24290        -0.39183     12312.81209
         1.13782         1.25536        -0.15020     17176.22647
         0.86328         1.00004         0.42670     13434.40173
         1.07463         1.34002        -0.39214     18802.64316
         1.14417         0.82862        -0.41297     10495.77167
         0.96839         0.86583        -0.61501      3667.18432
         0.94838         1.02751        -0.53246      2653.20251
         1.18733         0.89099        -0.06584      9383.64031
         1.20191         0.90840        -0.52750     10783.36787
         1.08089         0.89651        -0.14882      4128.83174
         1.12225         1.05224        -0.53008      8378.11788
         0.91362         1.38909        -0.33907     18798.62393
         1.11101         0.86525        -0.51758      7517.06088
         0.93954         1.05770         0.13452      5733.58837
         0.83430         1.09817        -0.18199      7418.37658
         1.16263         0.93321        -0.64827     10020.94908
         0.83410         1.14400        -0.63631     12686.75507
         1.09131         1.03569        -0.38590      5550.82388
         1.02602         1.22315        -0.20233     11239.05510
         0.88215         1.12014        -0.41280      6404.89750
         0.83247         1.16644        -0.48455     11965.67352
         1.24727         1.02918        -0.56236     14133.42170
         1.13623         0.94747        -0.88910     14135.91105
         1.07738         1.10212         0.33228     13596.27860
         1.21830         1.09428        -0.42126     13633.41358
         0.80176         0.97714         0.27379     12924.19076
         1.04342         0.84338        -0.52011      5845.00130
         0.95347         1.05227         0.49104     14328.45548
         1.00708         0.81696        -0.25445      5427.38988
         1.06786         1.06816        -0.13674      5855.81636
         1.14526         0.91592         0.14504      9273.06881
         0.91749         0.96764         0.11102      3687.31902
         1.00341         0.88037        -0.50689      2662.39571
         0.88600         0.85059        -0.49594      3456.48564
         0.95653         1.12214        -0.53332      6479.21967
         0.99981         0.84420         0.53372     18470.45309
         0.85743         1.28303        -0.08174     15165.02185
         0.86623         1.24610        -0.42514     13583.00647
         0.85761         0.95371         0.38280     12151.57524
         0.89451         1.09492        -0.93373     14288.60098
         0.97967         0.91393        -0.05570      1660.89089
         0.85632         1.14392        -0.05852      8703.46716
         0.88355         0.85600         0.40876     14538.61577
         1.07672         1.04161        -0.02623      6039.80032
         1.15176         0.98747         0.25710     11672.91830
         1.17115         0.99907         0.12542     10566.80544
         0.86616         1.26189        -0.57500     16117.80464
         0.90652         0.84204        -0.41357      3038.08784
         0.90297         0.86840         0.00603      3662.93723
         0.92609         0.73518        -0.36485     15413.15012
         0.85195         1.20083        -0.25207     11141.05220
         1.01295         1.20513        -0.04415     10724.46067
         0.91192         1.14369         0.01342      7622.20742
         0.92697         1.07521        -0.69108      6651.82060
         1.02560         1.18148         0.33485     15278.61047
         0.87179         1.08457        -0.89858     13481.37348
         0.82888         0.97273        -0.66787      6726.83510
         1.09284         0.97592         0.14319      7239.31450
         1.11435         0.98679        -0.76430     10076.58041
         1.27033         1.01945         0.01358     14498.86035
         1.18218         0.89149        -0.83598     15986.04291
         0.93105         1.11758        -0.33518      5020.19663
         0.86757         1.09121         0.04341      6993.97418
         0.99487         1.22119         0.00748     11503.47126
         0.94358         0.99628        -0.86032      7662.62164
         0.98606         1.30071         0.11567     16224.21036
         1.38215         1.03088        -0.08682     19522.02069
         1.04177         0.94983        -0.69692      5389.76673
         1.10434         0.98035         0.11983      7377.51843
         1.16491         1.05576         0.05018     10929.07606
         1.12267         1.07938        -0.47921      8912.10806
         0.83101         0.93481        -0.31482      3329.12279
         0.93147         0.84850        -0.24859      2302.16040
         1.24048         0.97226        -0.80108     17163.25798
         1.11179         1.10667        -0.20952      8851.86127
         1.03133         1.12707        -0.78697     12115.87738
         1.00484         1.20103        -0.53867     10990.69308
         0.85414         0.81644         0.25614     13563.69100
         0.79706         1.15741        -0.43863     14343.15417
         1.20051         0.90046        -0.69556     13434.27490
         1.13758         0.88985        -0.37101      6771.20962
         0.89265         1.14322        -0.05005      7421.81392
         1.20399         1.16737        -0.60403     17579.04370
         0.97196         1.10837         0.03070      6304.28022
         0.90584         0.89711        -0.36803       721.01166
         1.03115         0.96201         0.06831      4045.08813
         0.78041         0.82710        -0.42234     11930.18248
         1.04187         0.92824         0.00864      3584.64594
         0.83244         0.89927        -0.65812      6135.53732
         0.76521         1.03877        -0.48062     13398.36838
         1.18384         0.91183        -0.58627     10490.57985
         0.87819         0.94219        -0.24000      1025.73526
         0.97932         1.22249        -0.54272     11743.95341
         0.87129         0.97226        -0.91534      9939.81739
         1.12048         0.88889         0.48383     16854.58198
         1.15059         0.94300        -0.64174      9252.90828
         0.74974         0.95952        -0.20993     12739.48697
         1.05420         1.18348        -0.04287     10909.23128
         0.96372         1.10461         0.11067      7076.00121
         0.82244         1.06700         0.32954     14147.88157
         0.91008         1.10492        -0.87392     12514.72837
         1.12598         1.14951        -0.03028     12235.94640
         0.86221         0.96585         0.21619      7332.80178
         1.02109         1.14632         0.04534      9005.17755
         0.97460         1.11196        -0.61535      7147.42699
         0.92797         0.95604        -0.19019       340.90646
         0.95859         0.95268        -0.16793       465.52595
         0.85979         1.13715         0.25891     12520.42612
         1.12159         1.15187         0.23024     15302.02126
         1.12485         0.86154         0.12907      9676.81045
         1.13218         1.05748        -0.00817      8957.75530
         0.85188         0.91148         0.14657      6648.18672
         0.89026         1.13597        -0.21495      6441.21385
         0.90842         0.99009        -0.54976      2061.45400
         0.90112         0.83818        -0.12083      3868.60982
         0.90011         1.13038        -0.28167      5929.12142
         0.93042         0.83986        -0.20896      2929.83208
         1.14555         0.94042        -0.81687     12598.76506
         1.10275         1.17594        -0.47516     12240.71372
         1.10490         0.95209        -0.82265     10742.43509
         0.95810         0.83091        -0.81432      9247.55992
         1.03754         0.95874        -0.26873      1851.97432
         1.21594         1.00717        -0.25280     10363.87326
         1.10297         0.81971        -0.59682     11168.21203
         0.96433         0.90061        -0.15294       942.34983
         0.90739         1.27257        -0.77630     18942.91725
         0.94302         1.17469         0.12225     10061.14450
         1.24517         1.04465         0.08667     14741.69813
         1.11953         0.91941         0.03743      6764.82685
         1.14846         0.88370         0.09862      9404.43478
         1.10971         1.05334        -0.72614     10696.77295
         0.96424         1.31372        -0.14803     14709.06101
         0.90428         1.05608        -0.46353      3398.67860
         0.87786         1.08696        -0.08307      5266.22335
         0.86181         1.04036        -0.17526      3737.88068
         0.88984         0.84369        -0.49419      3736.95757
         1.02154         0.93867        -0.32288      1319.15687
         1.22459         0.94645        -0.51454     11406.33145
         0.91164         0.87082         0.00567      3415.29184
         1.11733         1.04538         0.13863      9637.52655
         1.12711         0.91429        -0.77468     10938.08918
         0.87305         0.93317        -0.63769      3384.96847
         0.97676         1.05423         0.53239     15830.26068
         1.10661         1.13068         0.28460     14777.75811
         1.29447         0.90910        -0.15703     13908.62330
         1.13821         1.21821        -0.29216     15110.33145
         0.89104         0.96532        -0.31322       734.05578
         1.07515         1.12177        -0.53264      9178.02894
         1.06622         1.24739         0.11573     15918.40582
         1.00295         0.91876        -0.20775      1062.57637
         0.95393         0.86747        -0.26014      1433.01852
         1.06630         0.81844         0.18174     11118.50477
         1.18465         0.83660         0.09817     13068.41533
         0.94634         1.04025        -0.43558      2306.15779
         1.08052         1.02197         0.40941     13246.13345
         1.06184         1.18542        -0.01651     11467.53938
         0.87225         0.90878        -0.96813     11205.66782
         1.11101         0.90793        -0.47247      5722.55686
         0.88927         1.14525        -0.01967      7838.15848
         0.98151         1.09250        -0.44720      4680.03513
         0.84409         1.04883        -0.08188      5453.55968
         0.83046         0.89779         0.06379      6678.56682
         1.23515         0.88227         0.37251     18054.82931
         0.90897         0.87109        -0.18361      1694.55775
         0.94201         0.91021         0.54007     16133.24749
         0.96083         0.90319        -0.61586      2432.30457
         1.06078         0.96862        -0.97202     13546.93587
         1.21942         1.09312        -0.59242     15105.69623
         0.94788         1.11511        -0.32608      4857.43878
         1.02316         0.93470        -0.83828      7850.94135
         0.93953         1.17893        -0.33607      7915.81106
         0.95201         1.26405        -0.44612     12844.72581
         1.07762         1.01175        -0.75811      8837.80397
         0.86832         1.07024        -0.05035      5248.50263
         0.98952         1.23219        -0.30249     10879.43430
         1.22613         1.02180        -0.13576     11467.31609
         1.03765         0.83887         0.13799      8123.64796
         1.22017         0.97698        -0.28706     10069.62385
         0.91036         1.09398        -0.61688      6504.77726
         0.89049         1.17144        -0.65010     11360.60489
         1.11650         0.96115        -0.15475      5155.04271
         1.04597         0.86266        -0.64455      6444.09493
         0.98969         1.09457        -0.54198      5699.19774
         1.05935         0.97578        -0.15024      3078.94442
         1.01464         1.00654        -0.19077      2114.52367
         0.82173         0.83030         0.39098     18973.72349
         0.92780         0.96440        -0.61456      2180.03354
         1.18096         1.10315        -0.69304     15109.07609
         1.14852         0.83180        -0.31507      9958.10834
         0.91323         1.20722        -0.40835      9936.13333
         0.78598         0.97444        -0.91020     16705.37996
         1.22385         1.14819        -0.10149     16313.72363
         0.99628         1.06473        -0.35381      3407.06485
         0.87400         0.83250        -0.35735      4258.55084
         1.01158         1.34851        -0.40291     17494.64323
         0.95916         1.17695        -0.69701     11533.88768
         0.89938         0.74256         0.05993     16425.35958
         0.79377         0.98260        -0.12856      7525.50763
         1.10911         1.07745        -0.29662      7508.75924
         1.19298         0.85242        -0.17017     10737.35073
         0.91609         0.84329        -0.00749      4503.23149
         0.78942         0.91303         0.35451     16980.86536
         0.91519         1.01328        -0.07412      2124.78600
         0.77788         1.11608        -0.39720     14257.53576
         0.85215         0.98199        -0.94761     12103.78725
         1.29277         0.95774        -0.12313     13704.17158
         0.96014         0.80252        -0.84333     12577.83871
         1.12183         0.99251        -0.47008      6305.73731
         0.92568         1.13818        -0.10246      6342.00936
         0.78871         1.06396        -0.43841     10848.59062
         0.78433         1.01862        -0.67792     12699.74535
         0.93083         0.86592        -0.89516      9091.70393
         1.25641         0.96682        -0.05160     12342.38596
         0.85220         0.99519        -0.33841      2788.23318
         0.92025         1.15651        -0.57695      8819.55680
         0.87521         1.24652         0.10343     14102.24485
         0.98851         1.04822        -0.25972      2587.51358
         0.96424         1.19955        -0.15300      9047.49676
         1.08485         1.16266        -0.54554     11531.61358
         1.06772         1.04341        -0.00985      5919.51518
         1.19088         0.84078        -0.41891     12066.78049
         0.86320         1.11347        -0.55839      8196.32528
         0.96602         0.78601        -0.19504      7832.14345
         1.03920         1.09663        -0.48172      6437.24643
         1.11060         1.16314        -0.03649     12156.63990
         1.12803         0.96639         0.37914     13250.83223
         0.93130         0.88428         0.03922      3221.34827
         0.91258         0.99595        -0.63108      3134.25912
         0.85402         0.92921        -0.55843      3259.83331
         0.81012         1.07912         0.07916     10568.54842
         1.04530         1.33984        -0.50659     18622.88091
         0.93609         1.19499        -0.56315     10458.94002
         1.07947         0.79425         0.24744     14968.04500
         0.96667         0.87042        -0.28407      1412.84710
         0.93288         0.94284        -0.02168      1586.90867
         0.99691         1.13011         0.41022     14474.36413
         0.78381         0.85911        -0.47724     10001.14952
         0.98354         0.82322        -0.31411      4399.78258
         0.83020         1.11937        -0.31235      8671.59447
         0.91473         1.25040        -0.46115     12560.36060
         1.01885         1.15280        -0.67236     10720.02380
         0.98565         0.95996        -0.60052      2417.93368
         0.89376         0.97465         0.02996      2959.29575
         1.21122         0.98788        -0.23026      9765.78742
         0.99956         1.17794        -0.11420      8697.97735
         0.75977         1.09780        -0.38240     15906.69496
         1.27919         0.98243        -0.11311     13346.28820
         1.07455         0.84893         0.40571     14794.26292
         1.17667         1.05642         0.16552     12932.00646
         0.82668         0.87578         0.06495      7599.56147
         0.75109         1.03962        -0.05611     14925.76983
         1.08778         0.91230        -0.34679      3943.28209
         1.03812         1.00555         0.02891      4375.56804
         1.14437         0.94024        -0.37869      6384.33934
         0.98539         1.09699        -0.09383      4957.11631
         0.84399         0.83436        -0.04297      6985.52801
         1.02586         0.84112         0.08601      6854.98216
         0.92980         1.04577        -0.40687      2370.55685
         1.09178         0.90879        -0.39773      4366.78440
         0.89468         1.12172        -0.75803     10752.68540
         0.90222         1.12606        -0.30751      5721.02300
         1.07246         0.74348         0.03102     17949.28250
         0.78257         0.93113         0.15388     12154.05252
         1.14184         1.05405         0.14965     11090.71473
         1.14984         1.18461        -0.37964     14168.60707
         0.90418         0.77084        -0.20791      9727.34062
         0.89005         1.03065        -0.63632      4707.57065
         1.30796         0.99346        -0.09312     15035.68572
         0.79314         0.98605        -0.31939      7269.10378
         0.88416         1.21333        -0.75069     15842.64788
         1.30510         1.01668        -0.10932     15342.16882
         1.01336         0.82370        -0.17405      5248.13963
         1.11479         1.00275        -0.58177      7282.59263
         0.82200         0.89466        -0.55617      5710.79135
         0.96284         0.93907         0.02298      2180.52809
         0.87870         1.04862        -0.12101      3615.03132
         0.89528         0.86048         0.20795      7931.21984
         1.29842         0.92162        -0.50506     15391.79301
         1.00950         1.03950        -0.09000      3408.70536
         1.13383         1.04684        -0.05951      8268.69775
         0.88349         0.84809        -0.72859      6674.74682
         0.93765         0.76266        -0.49762     11631.86837
         1.03731         1.03622         0.57410     17717.33630
         1.11206         0.91055        -0.40367      5265.49589
         0.93758         1.01172        -0.87296      8434.40544
         0.79915         0.85343        -0.22898      7973.48572
         1.17914         0.97636        -0.27847      8014.59848
         1.24838         0.87334        -0.63466     15960.65772
         0.88066         1.02165        -0.21544      2310.71650
         1.00554         0.97416         0.18383      5435.08572
         1.08028         0.89106         0.24085      9072.03823
         0.95459         1.11310        -0.17714      4882.93789
         0.89286         1.06792        -0.49336      4365.07119
         1.03404         0.94064        -0.15247      2006.30938
         1.17186         1.07879        -0.06687     11074.86605
         1.01450         1.12666         0.21168     10344.29498
         1.18986         0.96854        -0.01594      9413.49223
         1.15122         0.99379        -0.13970      7214.04224
         0.83689         0.96237        -0.54429      4347.65447
         0.87299         0.90548        -0.83854      7439.61012
         0.95204         1.21138        -0.33416      9540.00804
         0.91061         1.01748        -0.52347      2475.73525
         1.00790         1.02480         0.49083     14110.18336
         1.26723         0.89236        -0.37645     13349.53884
         1.00936         0.93417        -0.06806      1936.19468
         1.16640         1.04571        -0.00163     10165.76533
         0.93015         0.91808         0.39562     10741.16020
         0.87406         1.02465         0.12085      5809.10408
         1.00573         1.22380        -0.15970     10874.97835
         1.02416         1.01031         0.01989      3994.08040
         1.01749         0.87899        -0.83819      8693.98475
         0.88145         0.99908        -0.39083      1789.16101
         0.92623         0.89821        -0.45800       874.28117
         0.96875         0.89559        -0.24968       716.18665
         0.99615         1.16708        -0.84720     14817.64057
         1.09014         1.13454        -0.24443      9118.36080
         1.13586         1.01568         0.33112     13106.99818
         0.74686         0.89806        -0.27202     13350.61818
         0.99102         1.04579        -0.74201      6859.30240
         0.86011         0.89933        -0.95929     11535.94082
         0.95025         1.41107        -0.13966     19272.34937
         1.30554         0.94691        -0.69608     18307.31766
         0.89028         1.21409        -0.12216     10417.45863
         0.90749         1.09581        -0.18640      4367.60306
         0.82768         1.24773        -0.03110     15441.81001
         1.03793         0.81201        -0.07961      7429.45636
         0.94426         1.21487        -0.13677      9754.70374
         1.05275         1.10469        -0.19829      6529.60719
         1.03615         1.23191        -0.12785     12190.38505
         1.10167         1.20753         0.07284     14886.65502
         1.05516         0.94745         0.21850      7159.17763
         1.03931         1.11025        -0.04943      7096.90132
         1.13598         0.83578        -0.43599      9727.07917
         0.98536         0.83786         0.13525      7134.43941
         0.94239         0.86631        -0.53267      2442.22378
         1.01502         1.12098        -0.03626      6981.81595
         1.08469         0.91832         0.48252     15136.51707
         0.89960         0.97533        -0.48282      1341.99753
         1.15309         0.82255        -0.21480     10717.21841
         0.88117         0.95249        -0.61666      2907.41260
         0.92498         0.97574         0.07554      3110.63594
         0.97767         1.14204        -0.22674      6281.08427
         0.85542         1.14525        -0.02219      9076.73720
         1.06123         1.02896         0.21598      8414.98596
         1.17783         0.84820         0.27556     14990.17646
         0.97143         0.94240         0.51018     14171.78573
         0.95560         1.10389        -0.60295      6467.29075
         0.98306         1.06231        -0.68813      6309.62019
         0.93806         0.80566        -0.23502      5477.73106
         1.19066         1.04029        -0.26365      9990.53706
         1.23526         0.96461        -0.21214     10689.34797
         0.93298         1.32167        -0.38498     15463.18613
         0.89432         1.09026        -0.39140      4580.30051
         1.25129         1.06490         0.25612     18082.40446
         1.06856         1.00509        -0.99273     15255.46284
         1.09992         0.75859         0.18344     18631.36782
         0.90388         1.02223        -0.23829      1689.14165
         1.02835         0.97023         0.25039      7217.02210
         0.87759         1.01427         0.25027      8040.54650
         1.11341         0.86358        -0.91543     15864.25536
         0.97178         1.06963         0.31516      9783.84597
         0.82148         0.88967        -0.64402      6962.57932
         1.07980         1.21681        -0.33887     12705.25357
         0.88877         0.85720        -0.42001      2588.51243
         1.10923         0.85545        -0.25830      6558.74547
         0.96475         0.88838        -0.00843      2516.82752
         0.92313         0.97188        -0.08283      1215.76353
         0.96238         0.91450        -0.49940      1046.39708
         0.91913         0.87082        -0.59636      2970.55340
         1.22193         0.92764         0.00075     10948.76902
         0.79401         0.96610        -0.22396      6863.89329
         0.98740         1.04500         0.22285      7250.81786
         0.88358         1.08288         0.14434      7566.67740
         0.86762         0.81832         0.24984     12599.72256
         0.86898         1.03336        -0.43582      3469.05901
         0.93297         1.18159         0.17933     11213.81633
         0.81195         0.83138        -0.65462     10616.02257
         0.97853         0.95585        -0.20837       539.98084
         1.05334         1.06002        -0.54942      6094.17930
         0.99951         1.10709        -0.03099      6096.15514
         0.89170         0.95708        -0.56696      2047.34712
         1.20073         1.14459        -0.40634     14808.90001
         0.87207         0.84644        -0.89295     10929.86197
         0.83836         1.08491         0.31793     13257.96086
         1.08391         0.99004        -0.64463      6573.29580
         0.85643         1.08645        -0.27540      5537.06837
         1.01870         0.99203        -0.24324      1778.41807
         0.93028         1.11949        -0.48196      5907.91943
         1.03188         0.89169         0.03462      4183.36470
         1.20510         0.85838         0.08921     12710.23121
         0.93372         1.20179         0.11591     11200.37956
         1.17036         1.01663        -0.35120      8480.54101
         1.25019         0.89806         0.32429     17217.01076
         1.13815         0.89793        -0.66620      9684.85901
         1.03724         0.79584        -0.75192     13450.71946
         1.18599         1.09005         0.01915     12857.38332
         1.01036         0.81495        -0.13897      6040.30795
         0.83762         0.92905        -0.28863      2895.62789
         1.20387         0.92465         0.08285     10935.24445
         0.89439         0.92517        -0.74520      4569.49134
         0.87311         1.30379        -0.65898     19444.23145
         1.14297         0.79393        -0.05272     13358.20749
         1.04814         1.00397         0.37014     10960.24341
         1.02373         0.80225         0.43539     18193.83426
         1.24590         1.03805        -0.51184     13774.64712
         1.05326         0.80619        -0.29252      7863.97326
         0.90324         1.11325        -0.42759      5596.07675
         0.91819         1.24476         0.01875     12262.07240
         0.80571         0.83968        -0.00298      9954.63929
         0.90192         0.90543        -0.39926       726.79298
         0.98762         1.22946        -0.42004     11166.03773
         1.14659         0.84829        -0.16210      8756.78990
         1.01652         0.90846        -0.57975      3082.98100
         1.17533         1.02432         0.11544     11216.66565
         1.01040         1.19968        -0.04300     10409.63315
         1.38774         1.01524         0.00916     19926.19660
         1.10828         0.92561        -0.46850      5322.52058
         1.10280         1.13373         0.39748     17194.23962
         1.32363         1.00850        -0.26561     15782.61899
         0.80544         0.96847        -0.34750      5754.18726
         1.15256         1.13796        -0.53354     13121.04660
         1.10465         1.14298        -0.26836     10074.76811
         0.96080         0.91651         0.21655      5726.58352
         0.96530         0.97163        -0.47485      1000.82316
         0.90458         1.15242        -0.81724     13489.82547
         1.11955         0.86671         0.26071     11621.57557
         1.04698         0.82165        -0.39610      6610.92956
         1.01478         1.12630        -0.67555      9432.98969
         0.94338         1.13905        -0.09085      6393.01684
         0.79550         0.98582        -0.62129      9446.97988
         1.07471         1.16787         0.27099     14911.36234
         1.08546         1.15130         0.37582     16766.55751
         1.06599         1.15385         0.22527     13190.28183
         0.98832         1.05095        -0.38511      2863.37345
         1.32106         1.02240        -0.48617     16944.88233
         1.10523         1.07689        -0.44624      7840.39316
         0.99530         1.21013        -0.19823      9887.03126
         0.88038         0.92508         0.46619     14408.48912
         0.98319         1.10583        -0.19092      4834.56732
         0.98325         0.86606        -0.16832      2160.52600
         0.89472         1.16123        -0.28057      7521.90040
         0.88698         1.13341        -0.36928      6649.94451
         0.96464         1.23200         0.16144     13309.34545
         0.94903         0.89581         0.58241     18313.44799
         1.22859         1.00172         0.03342     12235.02643
         1.20513         0.88336         0.08215     11707.38403
         0.85137         0.96536        -0.36123      2346.99736
         1.01597         1.10838        -0.59318      7436.73475
         0.92526         1.30840        -0.27938     14427.97330
         0.96388         0.91459        -0.49893      1059.42411
         1.15101         1.12666        -0.21015     11449.12113
         0.84076         0.92622        -0.17408      3054.67945
         1.11056         1.01390         0.22033      9855.57197
         1.07650         1.23625        -0.36272     13615.50268
         0.87878         1.09417        -0.88808     13331.55673
         0.96055         1.08320        -0.23918      3537.02498
         1.02089         1.16000        -0.20505      8029.72662
         0.97958         0.90689        -0.79941      5984.69707
         1.19561         0.93218        -0.07719      9120.36053
         0.96128         0.96896         0.41680     10820.22905
         1.13614         0.89651        -0.00088      7433.88415
         0.86229         1.08974        -0.04797      6244.53059
         0.88409         1.28469        -0.35635     14409.09272
         0.92707         1.20233        -0.11531      9276.51756
         0.94281         1.22871        -0.81726     16984.60941
         1.15689         1.11337        -0.62251     13301.78024
         1.07034         0.95678        -0.39201      3223.77535
         1.01963         1.23142        -0.35463     11593.33660
         1.05219         0.78097         0.30237     16945.74061
         1.05406         0.81640        -0.63313      9789.44600
         0.91943         1.09314        -0.65796      6954.33634
         0.91280         0.84657         0.14047      6790.62800
         0.86495         1.04343        -0.62354      5922.04674
         1.13562         1.01672        -0.33673      6802.69335
         1.03819         0.88763         0.29313      9219.74293
         0.90812         0.91319        -0.29113       364.49325
         1.03248         1.12131        -0.04471      7397.25108
         0.96574         0.73670        -0.04246     15889.69032
         0.90575         1.01576         0.21718      6566.20708
         0.77333         0.97083        -0.03287     10504.55436
         0.99962         0.89467        -0.09745      1996.88721
         1.07861         1.11168        -0.43988      8139.73693
         1.00768         0.92265         0.01046      2773.32562
         0.96465         0.84133        -0.88540     10478.31246
         1.17086         0.99191        -0.42208      8302.42730
         0.86582         1.20837         0.02179     11855.13783
         0.91460         0.84247        -0.73133      6513.55517
         1.16536         0.95006         0.24765     11703.86974
         0.75329         1.08977         0.14335     18408.21529
         1.05840         0.92986        -0.52155      3650.51796
         0.94519         1.09261        -0.45269      4433.77161
         0.97514         0.91531        -0.53221      1503.97437
         1.07404         1.13481        -0.61364     10659.37038
         1.05233         1.29552        -0.34454     15704.23619
         0.83520         1.08536        -0.43093      7351.55293
         0.92211         1.09459        -0.66855      7161.52472
         1.18923         0.96519        -0.26353      8383.26838
         1.19640         0.86669        -0.11063     10400.99554
         0.85027         0.86955         0.21499      9490.34989
         1.13971         1.10704        -0.13931     10320.94995
         0.82566         0.83490         0.20781     12700.40467
         0.84304         0.97956         0.31042     10789.08988
         0.87151         1.15262         0.30868     13693.31094
         0.91889         0.92140         0.20110      5531.30470
         0.96107         1.03583        -0.18206      2011.49683
         1.29215         1.02641         0.14629     17135.93105
         0.78111         0.78736        -0.53607     16581.56912
         1.09465         0.96528         0.32451     10745.33048
         1.01663         1.05385        -0.42598      3778.22567
         1.06871         0.94140         0.33664     10217.40186
         0.92528         1.12029         0.12935      7937.83613
         1.17541         1.06164        -0.56680     11549.43010
         1.18030         0.96863        -0.37105      8210.53039
         1.18322         1.02506        -0.48622     10067.84867
         0.93142         1.13146        -0.81420     11884.62393
         1.06541         0.83874        -0.34426      5838.90689
         1.18361         0.92213        -0.49149      9233.18235
         0.90063         1.11759        -0.21680      5359.11293
         0.87003         1.15852        -0.36960      8497.98310
         0.90903         1.03217         0.30835      8952.96184
         0.99339         0.86948         0.26009      8274.22594
         0.83562         0.90401         0.06504      6226.08887
         1.17105         0.93865        -0.46252      8210.21275
         0.81640         1.25546         0.19664     18892.85381
         0.83045         0.82994        -0.09251      7598.28895
         1.13766         0.85474        -0.38907      8310.24719
         1.06107         1.24952        -0.02925     14441.17505
         1.20068         1.08708         0.22060     15964.08358
         1.15660         0.85208        -0.72083     13695.09152
         1.10087         0.92220         0.08966      6648.74602
         1.14377         0.95844        -0.27837      6149.32579
         1.16247         1.02563        -0.50510      9231.39858
         1.18522         0.97338        -0.16025      8423.83505
         0.88358         0.84753        -0.67742      5821.64120
         0.94605         0.89884        -0.34876       437.78093
         0.90599         1.33464        -0.52767     17851.28372
         1.20299         1.03203         0.31521     15962.54663
         1.09607         0.89779        -0.73562      8942.49993
         1.16864         0.85042        -0.44611     10514.46120
         1.04664         0.83586        -0.48782      6163.62807
         0.86281         0.93289         0.15182      5966.17485
         0.88433         0.94950         0.02074      2925.85699
         0.98269         1.09512         0.50429     15942.46160
         1.10567         1.23051        -0.39117     14549.74016
         1.24356         0.92969         0.39543     18162.91175
         0.95807         0.95808        -0.32049       173.29423
         1.00999         0.90747         0.08791      4071.22926
         1.03784         1.29091        -0.65818     17862.13303
         0.78566         1.07441        -0.50550     12302.55751
         0.99333         1.28223         0.08742     15172.39339
         1.15780         0.82790         0.02570     11680.75547
         0.92157         0.80531        -0.73187      9510.34729
         0.88941         0.81052        -0.10737      6292.17574
         0.86253         1.09622        -0.12676      5973.57766
         1.07656         0.98321        -0.97227     14397.28119
         1.02714         1.10656         0.49785     16744.80601
         0.99679         1.00919         0.15759      5333.76162
         1.09972         0.83391        -0.56511      9421.48065
         0.92123         0.89015        -0.70980      4027.52064
         1.17653         1.00501        -0.12906      8677.50654
         0.91738         0.79721        -0.47713      7011.49337
         1.06417         0.94318        -0.66744      5718.85695
         1.07512         1.16147        -0.31865      9806.80467
         0.96919         0.96584        -0.18868       574.13757
         0.81059         1.04421         0.15023     10569.02242
         0.94263         0.96965        -0.37045       309.26887
         0.99326         0.82993        -0.61786      6351.26239
         1.07281         0.85667        -0.85782     12483.77031
         0.88508         0.79287        -0.46512      7927.16525
         1.07065         1.29301        -0.37878     16297.85504
         0.80202         0.92405        -0.64522      8361.76675
         1.03080         1.21465         0.09830     13002.73179
         0.86069         0.86433        -0.20531      3241.73634
         1.17566         1.05543        -0.05592     10488.87309
         1.20584         0.92300        -0.31743      9320.44463
         1.13453         0.96770        -0.20563      5855.90557
         1.06404         1.19516        -0.39568     11265.11559
         0.92370         1.28913        -0.22647     13403.25374
         0.95025         0.91722        -0.64766      2579.60767
         1.05740         0.99461         0.03433      4816.08737
         0.98208         0.75129        -0.12757     13079.25411
         1.09160         0.91396        -0.67263      7209.56981
         1.08398         1.23004        -0.15485     13644.39770
         0.78313         0.84140        -0.37360     10424.43583
         0.99502         0.87434         0.53837     17063.02806
         0.99346         0.86796        -0.67075      4917.09884
         0.95420         0.78410         0.20223     12928.45035
         1.24665         0.84728         0.05105     14776.38845
         0.89529         0.99072        -0.65687      3719.16425
         0.80580         1.06526        -0.78232     14246.76097
         0.95871         0.73643        -0.35376     15288.33588
         0.92176         0.95713        -0.18836       399.94984
         0.79198         1.21561        -0.28138     16916.01138
         0.99239         1.02850        -0.38636      2216.05255
         1.05194         1.20214        -0.37726     11130.85830
         1.08958         1.05533         0.08196      8102.30422
         0.96851         0.75610        -0.65099     15051.54735
         0.92818         1.01119        -0.73159      5079.40112
         1.00479         1.14736        -0.47955      7803.65511
         1.02365         0.80917         0.11820      9641.10686
         0.94534         1.35147        -0.04744     16816.39490
         0.98859         1.25584         0.24204     15977.31638
         0.90438         1.20189         0.05543     10783.59346
         0.89283         0.76492         0.00658     12470.17787
         1.18155         1.00228        -0.36385      8746.55435
         0.88877         0.83570        -0.35651      3603.84790
         1.15894         1.03445        -0.58850     10188.38316
         1.12736         1.05452        -0.44360      7992.18525
         0.94062         1.41342        -0.17003     19329.35920
         0.98116         0.97631        -0.75346      5081.53135
         1.26625         1.01996        -0.55630     14814.33244
         0.90128         0.97526        -0.24033       705.37976
         0.87967         0.99225        -0.38240      1660.38042
         1.02748         1.03743        -0.44291      3627.19649
         1.05475         1.01859        -0.44362      3963.66669
         0.93354         1.09840        -0.23526      4107.01188
         0.86520         1.03874        -0.24366      3354.67170
         0.94750         0.91292        -0.25586       221.74434
         1.06403         1.20620        -0.21476     11574.80598
         1.12171         1.13462         0.21719     14349.21460
         1.05040         1.16018        -0.06335      9548.18960
         0.91149         1.31758        -0.31903     15205.87403
         1.12515         1.24744        -0.35124     16067.79049
         0.99002         0.99017         0.04835      3220.45202
         1.12572         0.81759        -0.61603     12793.67383
         1.03977         1.06692        -0.65224      7241.92396
         0.85513         0.86589        -0.14402      3791.57212
         0.87544         0.99230        -0.54605      2934.02478
         0.98980         1.07649        -0.29840      3635.04453
         1.33991         0.90540        -0.03744     16591.90070
         0.88296         0.82161        -0.13393      5352.82180
         1.17219         1.27690        -0.19007     19692.69992
         0.91821         0.94042         0.25437      6610.35030
         1.25529         1.04885        -0.41844     13882.57654
         0.99101         1.02057        -0.43861      2210.82551
         1.18612         0.82010         0.19658     15649.07241
         1.03151         0.88336        -0.10332      3053.44865
         0.87645         0.86476        -0.50594      3143.05244
         0.98156         0.96658         0.09382      3454.01570
         0.80295         1.20552        -0.54752     17560.29008
         0.91702         1.02330        -0.10446      2124.77859
         1.29580         0.92813        -0.03482     14250.28391
         0.96810         1.05431        -0.28915      2494.66838
         0.90144         0.83479        -0.45992      3827.60852
         1.08372         0.83218        -0.00674      8054.51544
         1.20490         0.99635        -0.85026     16832.38160
         1.22901         0.86044        -0.22531     12105.70097
         1.18871         0.99353        -0.20467      8790.59860
         0.79002         0.81359        -0.68523     14854.75837
         1.04237         1.17376        -0.39340      9510.45308
         0.82279         1.02052         0.17559      9511.54486
         0.85746         0.86940        -0.25336      3019.98705
         0.80434         0.93512        -0.65546      8282.97159
         0.74133         0.89495        -0.53854     16001.51603
         0.96725         1.08626        -0.30268      3708.24797
         1.20427         1.04341        -0.23339     10769.74223
         0.89144         1.02765         0.03056      4027.20348
         0.95539         0.88931        -0.60251      2511.64508
         1.10722         0.92370         0.14080      7620.92648
         0.92065         0.97915        -0.75677      4865.61393
         0.98289         1.03335        -0.60855      4061.29150
         1.16678         0.89005        -0.67875     11629.93722
         1.24959         1.00401        -0.59062     14064.53118
         0.85902         0.99662        -0.15489      2793.91259
         0.81320         1.24867        -0.06790     16442.85768
         0.88888         0.87004        -0.62408      3825.96298
         1.00043         0.92912         0.31077      8173.57040
         1.02572         0.88280         0.47072     14436.78519
         0.93547         0.99734         0.38931     10273.09289
         0.86150         0.98524        -0.76484      6775.93085
         1.11162         1.17911        -0.13830     12350.27013
         0.92247         0.91430        -0.87818      7401.85519
         1.00363         0.99126         0.04855      3489.30066
         0.80399         1.06865        -0.44644      9420.64917
         1.08512         1.01116         0.03220      6107.33352
         1.17481         0.82848        -0.29269     11440.11168
         1.01570         0.78012        -0.81212     16032.86757
         0.79711         1.08669        -0.00554     11087.41392
         0.87778         0.95444        -0.44952      1446.49209
         1.17582         0.87417         0.16945     11882.21922
         1.02886         1.10857        -0.02731      6901.79828
         0.94099         1.17895        -0.74828     12696.63683
         0.85832         0.94158        -0.73647      5699.57797
         0.97688         1.08062         0.41129     12640.85740
         1.23296         0.98152        -0.84312     17932.84493
         1.34733         0.96891         0.11836     18158.09832
         1.22740         0.97680        -0.69073     14129.24562
         0.99293         0.82059        -0.70823      8567.85500
         1.05723         0.99723        -0.38807      3267.67558
         0.86455         0.86562        -0.49914      3502.59987
         1.00130         0.82373        -0.52948      5981.85036
         0.84567         0.89380         0.27581     10510.56819
         1.26385         1.03463        -0.46840     14228.86151
         0.82369         1.02567        -0.77846     10798.50725
         0.85542         0.83734        -0.17511      5044.42182
         1.02797         1.21310        -0.10826     11120.15635
         0.91772         0.83989        -0.16363      3231.46010
         1.19656         1.15377        -0.36193     14865.04951
         0.87433         1.10598        -0.98293     17330.15370
         0.79877         1.09957        -0.59790     13117.34550
         1.14130         0.94143        -0.91171     15127.41712
         1.01352         1.06367        -0.75468      8263.87775
         0.77772         1.01408        -0.78037     15541.39338
         1.18580         0.96279        -0.48073      9127.14935
         0.95757         0.99840         0.04036      2902.89764
         0.96402         0.89989        -0.48699      1202.50998
         1.01314         0.84459        -0.57168      5301.81101
         1.06356         0.98459        -0.21853      3120.02543
         1.04496         0.81934        -0.45571      7114.56219
         1.24816         0.93369        -0.51142     12676.03947
         0.84777         1.28468         0.01285     16235.17899
         0.76350         0.88547        -0.77753     16343.10949
         0.79025         0.96535         0.23972     13157.77913
         0.83513         0.92256        -0.20963      3267.10737
         0.81954         0.90592        -0.69179      7583.67446
         1.04967         0.91684        -0.45784      2921.07921
         0.83451         1.15524        -0.68740     14175.28491
         1.13010         1.03155        -0.43730      7367.54021
         1.02221         1.25788         0.23925     16775.34647
         1.17597         0.84024        -0.37051     11002.70372
         1.10805         1.10299        -0.21217      8534.96965
         0.82065         0.83775        -0.42276      7114.72537
         0.92380         0.90907        -0.26046       292.75615
         1.18820         0.83842        -0.24962     11317.27439
         0.80710         1.02550        -0.17568      6973.68624
         1.15090         0.85209        -0.77731     14650.61048
         1.00370         0.94003        -0.53551      1996.17854
         0.86190         0.91800        -0.52570      2607.00315
         1.00444         1.07446        -0.50257      4789.30284
         0.97231         1.04530         0.09059      4840.34629
         1.19393         0.89188        -0.23202      9176.08692
         1.11067         1.25202        -0.43076     15999.36982
         1.08641         0.84195        -0.23731      6347.68050
         1.11688         1.07972        -0.28826      7922.83812
         0.88376         1.15782        -0.41579      8202.08842
         0.79974         0.98272        -0.26764      6468.29544
         0.88971         0.80093         0.04160      8924.59412
         0.99925         0.99802         0.32370      8689.24174
         0.96281         0.96062        -0.82159      6143.51895
         0.91483         1.23717         0.07713     12504.23352
         1.19012         1.06126         0.08479     12662.82276
         1.06761         0.95165         0.04091      4749.14121
         1.20159         0.97647         0.46158     18332.97328
         1.21783         0.96174        -0.29329      9814.02923
         0.82854         0.86412        -0.16368      5307.61344
         1.06480         1.15837        -0.06686      9933.35537
         1.16155         0.95969         0.25316     11694.91431
         0.92848         1.03208        -0.51301      2644.06795
         0.90548         0.96222         0.22099      6024.74864
         1.02446         0.94745        -0.52726      2505.82186
         1.01538         1.12587        -0.90449     14885.66604
         0.81285         1.04399        -0.45715      7664.50061
         0.98890         1.35892        -0.14990     17216.03998
         1.12122         0.94776        -0.71266      9043.44253
         1.33378         0.90997        -0.09562     15975.50996
         0.89292         1.02541         0.06133      4340.11301
         0.76258         0.95142        -0.43736     11238.77951
         1.08832         0.94186        -0.47372      4404.55899
         1.12000         0.94430        -0.36976      5204.25810
         0.78620         0.88475        -0.91002     16490.19018
         0.94640         1.05321        -0.22081      2382.27138
         1.25564         0.82744        -0.19427     15454.01676
         0.95075         1.11474         0.10974      7383.62803
         0.90404         0.95165        -0.17978       636.64294
         0.96148         0.98670         0.03008      2597.20549
         0.94225         1.08554        -0.51632      4652.74804
         0.95915         0.87733         0.09758      4349.76026
         1.22315         0.85416        -0.42642     13004.19222
         1.17376         0.82190        -0.03759     12328.22704
         0.95070         0.84200         0.37686     12854.34560
         1.15467         0.99803        -0.61483      9495.50259
         0.85781         1.03574        -0.60329      5706.48849
         0.86737         0.96700        -0.27908      1542.03731
         1.09843         0.92012        -0.33705      4269.01527
         1.26994         0.93731        -0.57949     14604.39196
         0.89395         0.88920        -0.97389     11116.73154
         0.76788         0.99439        -0.40792     11015.28495
         1.26923         0.96816        -0.47752     13423.59549
         0.83271         1.16487         0.02519     11659.19216
         0.88882         0.79723        -0.45605      7295.33295
         0.89983         0.96431         0.03599      2807.44219
         1.07975         0.93669        -0.81495      9430.81242
         0.86475         0.99638        -0.00254      3833.48158
         1.23326         0.86300         0.29395     16935.99278
         1.11332         1.03981        -0.60652      8475.58663
         0.89118         0.82633        -0.22319      4297.19650
         0.95970         0.93898        -0.36975       191.86825
         0.95991         1.12431        -0.18155      5391.90975
         0.94146         1.10960        -0.57384      6340.30191
         0.77580         1.14855         0.02788     16256.15011
         0.87405         0.97912         0.08883      4480.73162
         1.15593         0.90141        -0.71019     11318.47284
         1.26522         0.84117         0.02799     15795.82517
         0.94718         0.94265        -0.55827      1344.60664
         0.92306         0.99242         0.18027      5159.02954
         0.96887         1.09769        -0.38410      4407.81952
         0.93032         1.06600        -0.03579      3898.22338
         0.94891         1.26270        -0.23403     11977.14681
         0.90943         0.93035        -0.51420      1078.11974
         1.10274         1.24270        -0.15341     15024.63593
         0.79463         0.90738        -0.24586      6744.56637
         0.86511         0.92835        -0.77946      6227.31557
         1.01070         0.91052         0.12908      4700.03277
         0.98353         1.07164        -0.48191      4111.19689
         0.93399         0.98716        -0.77217      5284.90131
         1.15411         0.83260        -0.26934     10056.34308
         0.79522         0.92447         0.03270      8746.89720
         0.82144         0.91817        -0.74517      8290.87867
         0.90273         1.08044        -0.33181      3768.32865
         0.97732         0.85277        -0.68258      5491.59221
         1.15613         0.98211         0.09663      9228.49670
         1.01874         0.82606        -0.37975      5231.07372
         0.90977         0.98630        -0.61872      2784.75646
         0.86181         1.15830         0.30409     14193.82228
         1.00707         0.79735        -0.08504      7936.57168
         0.86517         1.02203        -0.60896      4949.95834
         1.09223         0.98095        -0.24818      4123.48471
         1.21845         1.18638        -0.29361     17344.35211
         0.87807         0.99735        -0.64246      4175.81599
         0.90335         1.08293         0.32188     10714.56566
         0.84064         0.98210        -0.25219      3170.38566
         1.13426         1.17080         0.30272     17959.74274
         1.03972         1.10231        -0.05194      6763.87401
         0.95421         1.20685        -0.76955     14594.62252
         0.91418         0.82327        -0.41381      4250.37264
         1.10439         1.03264        -0.93898     15491.98328
         0.98592         1.13737         0.35370     13159.01790
         0.93013         1.03627         0.02291      3577.02644
         0.86406         1.19056         0.13312     12370.55362
         1.15645         0.94171         0.17495     10053.52921
         0.97607         1.19025        -0.55551     10204.05727
         0.99702         0.98453        -0.13616      1530.20622
         0.87928         1.18036         0.01433     10006.02020
         1.07242         1.09694        -0.06788      7531.40904
         0.78129         1.01086        -0.86539     17115.97201
         0.74704         1.03384        -0.11670     15059.56346
         1.09622         1.18333        -0.21856     11673.39773
         1.09548         1.13397        -0.44904      9828.75696
         0.84139         0.99020        -0.10313      3944.15218
         1.08699         0.93684         0.08911      6042.30136
         0.77933         1.16439        -0.12854     15688.60508
         0.89961         1.18013        -0.32317      8430.53162
         1.08468         0.87438        -0.78136     10209.77694
         0.83739         0.93048        -0.36948      2990.43973
         1.22146         0.91831        -0.75503     15395.42774
         1.19377         0.97745        -0.20241      8784.77084
         1.21536         0.95628        -0.56719     11517.42278
         1.14017         0.95709        -0.36075      6141.47736
         0.93734         0.95924         0.39746     10321.43769
         1.08487         1.01112        -0.49283      5275.50548
         1.01740         1.21292         0.02553     11783.42726
         1.08013         1.04265         0.16512      8542.69180
         1.07486         0.98112        -0.04374      4414.14291
         0.96518         1.26501         0.11410     14233.80692
         1.06362         0.83581        -0.25999      5831.15370
         1.09067         1.06841        -0.05565      7225.68210
         1.02929         0.94881         0.06109      3838.97551
         1.15515         0.95701        -0.20402      6726.22860
         1.08464         0.80940        -0.19802      8792.09194
         1.20252         1.01043        -0.12184     10085.11342
         1.19031         0.89464         0.36915     15867.52355
         1.22451         0.94160        -0.56101     11942.94178
         0.83361         0.91620        -0.31681      3235.28013
         0.97088         0.95730        -0.49254      1044.39311
         0.99896         1.16840         0.24589     12355.84088
         1.00491         1.25617        -0.27315     12339.17155
         1.01561         1.09185         0.00049      6139.70598
         0.85808         0.94945        -0.66561      4530.06427
         0.91831         1.12173        -0.96186     16085.83979
         1.05289         0.83740         0.26558     11181.02298
         0.92289         0.94074        -0.72791      3832.02008
         0.83491         0.79460        -0.74834     13806.24051
         1.18037         1.15039         0.09364     15942.81421
         0.94925         0.84829         0.04170      4726.61630
         0.96996         1.04787        -0.51042      3282.42981
         1.08929         0.83695        -0.08678      7307.00088
         1.11253         0.93768        -0.37718      4904.44058
         0.93109         1.06191        -0.40463      2941.14953
         0.96852         1.36257        -0.05012     17486.22732
         0.85359         0.95926        -0.86207      9012.04653
         0.87827         1.07185        -0.65382      6976.50396
         1.26043         1.08048        -0.51366     15855.68992
         1.06016         1.09051        -0.48337      6886.24224
         1.05195         0.94885        -0.68844      5607.98882
         1.11283         0.95001         0.17757      8353.78708
         1.19327         0.90740        -0.04063      9489.83569
         0.87437         1.24894        -0.16767     12538.13910
         1.12571         0.94950         0.28341     10855.08081
         1.01386         1.28140         0.12365     16010.49772
         1.09325         0.85542         0.16602      9386.01849
         1.08704         1.24405        -0.28563     14256.24368
         0.93784         1.08419        -0.60692      5648.18817
         0.94862         0.90002         0.04833      2910.26414
         0.87624         1.08061         0.19833      8686.96575
         1.05104         1.09343        -0.73668     10146.46494
         0.90474         0.80909        -0.13077      5914.53477
         0.88350         1.04887        -0.39246      3248.58423
         0.97489         0.91047         0.09733      3624.90508
         0.94595         0.80226        -0.78692     11057.13132
         1.19906         0.85764        -0.47295     11942.40075
         0.88534         1.12130        -0.11126      6268.57052
         0.83752         0.93200         0.11596      6633.31620
         1.17512         1.04658         0.25536     14014.60225
         1.06618         0.83481         0.40220     15330.55774
         1.04272         1.17469        -0.09247      9796.02372
         1.12392         0.85366        -0.02908      8188.65601
         0.97313         0.93500         0.62108     18883.99607
         1.05774         0.86600        -0.82719     10501.68995
         0.91965         1.27047        -0.00208     13312.91672
         0.92660         0.94163        -0.13854       577.36079
         1.08841         1.14030         0.01472     10653.75365
         0.98482         0.98800        -0.23151       977.92955
         0.99413         1.02686        -0.19751      2155.70652
         0.89384         1.01463        -0.42672      2011.45337
         1.21438         0.88417        -0.31374     10572.29636
         0.90158         0.98108        -0.49022      1459.80847
         0.96379         0.88582        -0.84447      7286.54280
         1.23546         0.87660        -0.38381     12272.54677
         1.04661         0.94972        -0.46868      2749.98464
         1.20435         1.00316        -0.34242      9825.17742
         1.07270         1.19250        -0.81951     17250.80820
         1.04939         1.03183        -0.55866      5133.96124
         1.08366         0.78093         0.24764     16516.55694
         1.33219         1.03586        -0.35618     17071.43022
         1.05612         0.99826         0.44680     13243.44994
         1.03946         1.18124        -0.45955     10163.62838
         0.91795         1.01341        -0.63749      3625.97410
         1.03690         1.06072        -0.64681      6842.07371
         1.06309         0.98568         0.30345      9458.85692
         1.02764         1.23344         0.06816     13465.50152
         0.94588         0.82080        -0.64746      6690.89243
         1.21013         0.94264        -0.35010      9527.38093
         0.93009         1.05062        -0.32915      2286.04112
         0.97929         1.29394         0.23402     17423.76469
         0.97143         1.17230        -0.66471     10790.54006
         0.92181         0.86838         0.55128     18533.46021
         1.09085         0.96858        -0.11408      4361.06135
         1.11818         0.99688        -0.64700      8227.22321
         1.16403         1.03857        -0.51744      9774.21339
         0.92907         1.12955        -0.56756      7269.28630
         0.87931         0.91536         0.26127      8048.08097
         0.80288         1.21890        -0.22167     15749.25696
         0.96411         0.97604        -0.14548       856.88189
         0.85697         0.87784        -0.90150     10416.04151
         0.97160         1.15897        -0.56131      8660.49902
         0.94501         0.85123        -0.45383      2568.57696
         1.11114         0.92147        -0.21740      4759.56675
         0.90394         1.11644        -0.01645      6309.47034
         0.90990         1.15774        -0.52864      8481.89940
         0.82846         1.10501        -0.64154     11219.51961
         0.80052         0.90165        -0.69468      9511.10484
         0.99710         0.96328        -0.25663       823.26668
         1.16523         1.01296        -0.11808      8381.04186
         1.18593         0.97651        -0.30417      8380.80003
         1.07862         0.83346        -0.30837      6635.01669
         1.03595         0.84878         0.22288      9154.72829
         0.80769         1.11977        -0.21494     10443.83903
         1.31672         0.91498         0.11623     16632.18429
         0.84510         0.87394         0.40986     15589.38607
         0.95226         1.18564        -0.12722      8393.26780
         1.00916         0.91806        -0.11985      1650.08529
         1.09703         0.93657        -0.07442      4723.08257
         0.99910         0.79272        -0.68166     11097.46482
         0.86908         0.87048        -0.82521      8141.93069
         0.83286         0.76748        -0.69825     16580.22731
         1.06369         1.00402        -0.53046      4624.67664
         1.16553         1.20479        -0.51499     16623.89535
         1.06819         0.99165        -0.76613      8216.84993
         0.93083         1.06601        -0.07956      3534.58308
         0.91540         0.85076        -0.07661      3320.49304
         0.95043         0.80258         0.03716      8010.42595
         1.11775         1.16668        -0.25603     11731.47518
         0.85516         1.07249         0.17134      8809.40263
         1.05347         0.95685        -0.72147      6305.42140
         0.98345         0.90835         0.36676      9881.35873
         1.07694         0.85323         0.25545     10721.92695
         1.26388         0.99141        -0.06566     12981.34957
         1.21275         1.05892        -0.64834     14373.43332
         1.12566         0.99870        -0.88090     13811.01747
         1.05057         0.83396        -0.29737      5494.71878
         0.95612         1.17733         0.00199      8877.57119
         0.87311         0.87501        -0.57701      3547.40026
         0.86371         0.89741        -0.47122      2380.35363
         1.05983         1.02531        -0.06967      4614.06004
         1.24863         1.04388        -0.49193     13901.89035
         1.05149         1.05861        -0.06206      5416.89739
         0.95860         1.26266        -0.10074     12314.26524
         1.02937         0.85280         0.43288     14525.76991
         0.86837         1.12676        -0.23287      6750.99458
         0.77506         1.05006        -0.14686     11372.08606
         0.84275         1.10896        -0.09092      7719.19279
         1.14837         1.05097        -0.04478      9159.77629
         1.12448         0.90378        -0.74146     10290.71521
         0.87866         1.30624        -0.36422     15770.83552
         0.83830         1.21283        -0.00308     13260.25840
         0.93347         0.91107        -0.74213      4204.52188
         1.02645         0.83190        -0.93123     14351.50320
         1.05974         1.10705        -0.03929      7706.33291
         0.90617         0.86368        -0.53048      2700.22887
         0.93687         1.17523        -0.16313      7745.42290
         0.80176         0.90872        -0.13743      6484.15775
         1.07082         1.11245        -0.46286      8032.16080
         1.02105         0.94635        -0.11136      1886.48827
         0.92096         1.28007        -0.10386     13193.16633
         0.87436         0.99489        -0.20815      1889.57614
         0.83031         0.96200        -0.40189      3764.40191
         0.83580         0.94999        -0.51844      4034.38676
         0.98458         0.94540        -0.02433      1868.00503
         1.07173         0.91877         0.43073     13140.21317
         1.26619         1.02520        -0.64425     16096.71399
         0.87149         1.10172         0.12101      8274.09731
         1.11365         0.88315         0.13913      8603.76725
         0.93834         0.78517         0.07784     10424.71937
         0.88996         1.02244        -0.37232      2102.70940
         1.15444         0.93497         0.18698     10176.82386
         1.18141         1.09704        -0.57817     13240.99874
         0.96786         0.98634        -0.71030      4215.24063
         0.95562         0.86764        -0.20292      1600.91140
         0.86546         0.96788        -0.35590      1689.26933
         0.83528         1.05938        -0.11671      6123.75080
         0.93769         0.99482        -0.43934      1043.20920
         1.12789         0.90887        -0.68556      9252.53406
         0.89914         1.01721         0.07381      4178.75412
         1.30114         0.98643        -0.59293     16493.29577
         0.78592         0.85869        -0.03461     10540.69544
         0.88718         1.29034        -0.25293     14217.06581
         0.75562         1.00533        -0.34973     12857.30542
         1.10134         0.84731         0.02472      8121.94844
         0.95381         0.80900         0.33970     14112.93954
         0.97638         0.79383        -0.09381      7662.60944
         0.89655         0.95297        -0.96355     10426.25257
         1.02779         1.33095        -0.55573     18238.93752
         0.99792         0.75958        -0.40328     12321.75794
         1.08151         1.10630         0.41507     15863.07138
         0.89876         0.81821        -0.59452      6385.74212
         1.01712         0.77566        -0.09083     10593.33324
         1.16457         0.88747        -0.45766      8728.21774
         0.95311         1.29072        -0.43651     14150.23954
         0.88602         1.09079        -0.22781      4562.19484
         0.94227         0.82900        -0.59415      5281.65197
         1.02769         1.12215        -0.31682      6445.61941
         0.88974         0.77614        -0.62279     11564.14700
         1.14055         0.81341         0.22932     14938.96458
         0.96182         1.02301         0.03073      3349.61473
         0.80776         0.85453         0.20477     12921.32321
         0.84591         0.95784        -0.95771     12306.78822
         0.79438         0.94853        -0.94132     16152.69109
         1.18511         1.04184         0.15122     12644.88033
         1.06700         0.92322        -0.13851      3248.34244
         0.88562         0.85946         0.16965      7378.99956
         0.90533         1.00393         0.53265     15815.78239
         0.96129         0.85370        -0.17088      2429.44350
         1.09404         0.98341        -0.16153      4452.23540
         1.08028         1.08784        -0.16370      6946.73369
         1.05136         1.10738        -0.70413     10115.55414
         1.07991         1.26290        -0.07067     15515.55156
         0.92155         1.00819         0.00651      2748.15058
         1.13544         0.88124        -0.02344      7609.67500
         0.89399         1.10137        -0.61738      7226.51336
         0.83691         1.14838        -0.55575     11516.17049
         1.28513         0.91675        -0.06110     13677.86037
         0.92599         0.99804        -0.60946      2751.86684
         1.07834         0.86317        -0.06521      5638.64997
         0.93344         0.83657        -0.74496      7113.85864
         1.07523         1.12627         0.10633     10567.08258
         0.86346         1.05231         0.27272      9951.67375
         1.05683         0.97911        -0.86212      9972.51968
         1.14232         0.95929         0.23892     10641.07207
         1.00804         0.82904        -0.10353      5119.02642
         1.12738         0.92256        -0.98568     17201.10971
         0.92127         0.96988         0.21368      5640.45462
         1.25204         0.95182        -0.11317     11698.36211
         1.06982         1.12587        -0.44906      8490.83811
         1.13035         0.93348        -0.01077      6633.58284
         1.03048         0.97838        -0.66412      4716.12869
         0.95129         0.79919        -0.67707      9294.37536
         0.85352         0.96896        -0.36890      2302.89424
         1.18529         0.79602        -0.64174     18744.45009
         0.89476         0.93595         0.18120      5437.13296
         1.05116         0.93552         0.02536      4023.89726
         1.27856         0.96681        -0.16547     12951.38088
         0.90839         1.24190        -0.28567     11291.52095
         0.95381         0.80403         0.16934     10192.37729
         0.85345         0.97319         0.15503      6504.53816
         1.08640         1.19193        -0.46125     12277.30804
         1.11369         0.89327        -0.38024      5596.36286
         1.18575         0.94504         0.02808      9465.87057
         0.89098         0.94777        -0.79773      5819.71428
         0.88221         0.87712        -0.09039      2752.00081
         0.85516         0.90732         0.10790      5802.69490
         0.92954         1.25110         0.19413     14550.63073
         0.82825         1.01341        -0.59448      6737.90500
         1.16110         1.03066        -0.47711      9067.75255
         1.18360         1.04143        -0.10970     10085.32750
         0.92366         0.95630        -0.80152      5483.96412
         1.31369         0.85596        -0.13929     16601.65048
         1.02542         1.04919         0.42225     12805.86953
         0.93518         1.21550        -0.08305     10036.04810
         1.01233         1.23049        -0.35792     11385.93523
         1.26640         0.95706        -0.13029     12371.45786
         0.96341         0.87911        -0.77434      5833.60166
         1.08710         0.95356        -0.43331      4095.88639
         0.86388         1.05573        -0.31708      4018.82902
         0.78511         0.89361        -0.36314      8107.69145
         0.86953         1.34271         0.02952     18087.20903
         1.12850         0.93190        -0.79787     11325.33635
         1.00835         0.94031        -0.07140      1872.27348
         1.01728         1.23461         0.22319     15315.17220
         1.03902         0.80775        -0.15922      7388.34135
         0.98234         1.01976        -0.18406      1799.34766
         0.90656         0.99722        -0.15843      1313.03974
         1.02877         1.11267         0.08276      8219.07056
         0.89330         0.87766        -0.64331      3713.27905
         1.14616         0.84252        -0.05599      9561.54118
         0.94175         1.13478        -0.56904      7468.39231
         1.14080         0.92191        -0.69227      9797.93001
         0.95517         1.02727        -0.17802      1732.82257
         0.83621         1.10314        -0.69616     11497.64709
         0.87210         1.03886         0.08543      5683.54176
         0.98047         1.24419         0.30406     16454.27283
         1.25374         1.01711        -0.59109     14536.03909
         0.90018         1.15368        -0.58171      9129.94348
         1.08425         1.05409         0.17661      9219.39112
         1.09300         1.15994        -0.15191     10623.40823
         0.92952         1.04278        -0.36900      2117.82895
         1.04531         0.99225         0.04288      4495.38468
         0.98054         0.82351        -0.04168      5536.95044
         0.90525         0.98593        -0.14080      1222.13581
         0.81909         0.90153        -0.34812      4541.00219
         0.79327         0.89881        -0.67078      9960.03889
         1.13854         1.02656        -0.03106      8087.56960
         0.90197         1.07728         0.35830     11519.24359
         1.04048         1.11272        -0.70572     10038.53685
         0.89938         1.12098        -0.01260      6621.68226
         0.95765         0.89031        -0.34706       709.53587
         1.09780         0.87566         0.37480     13329.32618
         0.93959         0.91236        -0.71191      3630.00553
         1.01713         0.80970         0.39393     16068.71154
         1.12108         1.11291        -0.05071     10261.24992
         0.96078         1.12671        -0.66418      8467.39437
         1.01319         0.94331         0.14529      4753.77016
         0.76439         0.87135         0.02701     13477.57696
         0.97830         0.92630        -0.58395      2014.61945
         0.98553         1.15636        -0.33194      7125.64649
         0.78283         0.87251        -0.57558     10559.67078
         0.90901         1.28692        -0.74906     19040.52232
         1.01807         0.88614        -0.86065      9073.58508
         0.82354         1.13266        -0.43873     10523.84616
         0.94148         0.95832        -0.04190      1397.71338
         1.04321         1.17343        -0.84533     16110.29635
         0.87636         0.90588        -0.08070      2312.73171
         0.90437         0.97241        -0.62178      2654.61868
         1.01259         1.15107        -0.04094      8207.90082
         1.00731         0.86470        -0.58368      4193.32072
         1.11451         0.87281        -0.71357     10260.62615
         0.83800         0.85619         0.25628     11911.62729
         0.96518         0.95517        -0.46973       788.11728
         1.06210         1.03467        -0.09862      4757.98461
         0.94899         0.99196        -0.82826      6733.18261
         0.97164         1.16126        -0.33240      7178.69030
         1.07142         0.94029        -0.55722      4493.50668
         1.28854         1.05208        -0.10169     15610.65555
         0.94358         1.17151        -0.35249      7595.88554
         0.93638         0.87356         0.28464      8617.47035
         1.22737         1.13566        -0.52080     16448.96952
         0.99587         1.15290        -0.30830      7093.50580
         1.25099         1.07933         0.01315     15522.59443
         0.84027         0.91196        -0.95570     12368.81288
         1.19799         0.88179         0.32718     15530.04673
         1.19106         1.08966        -0.09047     12263.48054
         1.11128         0.92384         0.34608     11903.57341
         1.23509         1.00164        -0.34333     11344.05264
         1.01996         0.80087        -0.62795      9955.45905
         1.19384         0.81572        -0.01842     13875.10207
         1.13553         0.96764        -0.57830      7691.84630
         0.91372         1.15216         0.41119     15164.93568
         1.01301         0.90393        -0.11914      1951.87119
         1.09355         1.18099        -0.40018     11684.15523
         0.91987         1.25884        -0.29371     12001.68190
         0.86290         1.09459         0.17652      9273.32168
         0.94570         0.90310        -0.29945       317.72469
         1.04096         0.97578        -0.48033      2868.97619
         1.11223         1.20906        -0.61687     15645.79346
         1.01621         1.16196        -0.18708      8044.62237
         1.00225         0.92594        -0.83104      7078.48690
         1.29836         0.93769        -0.41086     14403.11592
         0.88646         0.97253        -0.81878      6772.67808
         0.89510         0.77155        -0.85240     16695.48654
         1.06987         1.09212         0.18446     10150.58847
         0.96391         0.87935        -0.46913      1620.46319
         0.76449         0.94281        -0.68320     13889.43687
         0.94285         0.94756         0.13069      3771.15426
         0.84361         0.90381        -0.08756      3780.60578
         1.09233         1.20464        -0.39746     12773.81818
         0.86194         1.19529        -0.65692     14000.12580
         0.90691         1.00734        -0.19583      1365.35204
         0.97623         0.85293        -0.79936      7786.88970
         1.04298         1.04967        -0.40085      4279.83311
         1.08280         1.11920        -0.80428     13843.90958
         0.88688         0.95213         0.42525     12346.07975
         0.91073         0.84603        -0.08278      3578.14886
         0.82278         1.08078         0.03823      9095.96192
         0.93066         1.28330        -0.42905     13807.82889
         0.93412         0.94085        -0.47770       609.24834
         1.20402         0.97363        -0.11688      9507.84697
         0.90730         1.06311         0.15668      6576.28552
         1.23114         1.04317        -0.40073     12406.90352
         1.15027         1.09267        -0.78380     15106.29755
         1.01846         0.99685        -0.37801      1988.81833
         1.19729         0.91793        -0.40789      9348.89333
         0.90189         1.07682        -0.28970      3577.55839
         0.95695         0.99121        -0.43144       988.98840
         0.92240         1.11691        -0.47097      5769.57074
         1.30910         1.05547        -0.35139     16498.76539
         0.81634         1.03627         0.27381     12486.67630
         1.04335         0.99895        -0.95086     12626.37900
         0.82937         1.01902        -0.23300      4812.02300
         1.24729         0.89197        -0.08283     12165.33762
         0.95696         0.74421        -0.74046     18696.02636
         1.03276         1.20770         0.21589     14382.81098
         1.04297         1.01308        -0.51904      3998.82576
         1.19949         0.95467         0.44048     17520.67154
         1.11969         1.08981        -0.63220     10839.69107
         0.87581         0.86602        -0.44474      2698.92101
         1.08067         0.85226        -0.09388      6044.07695
         1.02488         1.10916        -0.08042      6412.76676
         1.05717         0.92028        -0.33274      2603.69210
         1.06165         0.95299        -0.18520      2805.53049
         0.97926         1.10046        -0.96879     15268.97928
         1.24070         1.02853        -0.59295     14155.33106
         1.00016         1.03810        -0.20957      2577.60285
         1.02769         1.00861        -0.35993      2459.13203
         1.00361         0.97018         0.07965      3633.52808
         0.82969         1.10076        -0.17750      7859.08754
         0.88339         1.04888        -0.98067     14177.27689
         1.12900         1.07764         0.14567     11300.26634
         1.00363         0.98392         0.07658      3753.24789
         0.86967         1.20097        -0.40220     10873.60711
         1.06414         1.13112         0.44666     17056.61507
         0.99210         1.03784        -0.89624     10506.78510
         1.14806         1.18392        -0.22643     13926.58582
         0.88851         0.81659        -0.55330      6269.88655
         1.09423         0.80488        -0.80002     16187.89936
         0.82996         0.86163         0.12548      9062.26243
         0.83999         0.98303         0.01649      5125.64199
         0.87965         1.10204         0.40934     14293.64130
         0.95494         0.87809        -0.11259      1738.21458
         0.76692         1.07148        -0.37810     13624.68806
         1.09250         0.84251        -0.46797      7460.28325
         0.92729         0.88516        -0.84497      7047.60339
         0.99201         0.78934        -0.58914      9873.49956
         0.86584         1.17525        -0.45831     10138.66185
         0.80785         1.22286        -0.64690     19641.94273
         0.84753         0.97955        -0.17923      2947.09929
         0.84124         0.99062         0.43972     15027.77248
         1.11877         1.07066         0.48140     17777.76457
         0.86947         1.02862        -0.64480      5498.98706
         1.26773         1.05762        -0.11574     14705.57020
         1.07186         1.01203         0.03837      5715.14389
         0.97922         1.08147        -0.61549      5881.09667
         1.07908         0.81448        -0.52842      9641.95260
         0.86730         1.17216         0.24199     13233.30115
         0.92311         0.81534        -0.49618      5369.18825
         0.83654         0.85298        -0.54759      6020.80158
         1.21899         0.98376        -0.55022     11698.20235
         1.12182         1.15830        -0.21723     11561.84335
         0.99358         1.03988        -0.68284      5596.30062
         1.01283         1.10548        -0.32640      5346.63325
         0.92121         1.18210        -0.43186      8685.46006
         1.00746         0.97345        -0.38366      1317.33726
         0.94664         1.20719        -0.09693      9557.50674
         1.16233         0.90565         0.09095      9396.14321
         0.92974         0.88013        -0.09181      1827.47418
         1.07220         1.19500        -0.43507     11743.49350
         1.09001         0.91044        -0.21072      4019.29656
         1.18043         1.04163        -0.36757      9708.82340
         1.28721         1.09270         0.07548     18403.84667
         1.28383         0.97867        -0.58686     15447.76502
         0.85817         0.85314         0.41400     16026.22335
         0.88044         0.83990        -0.22861      3660.77734
         0.90438         1.19751        -0.58708     11384.21322
         1.08259         0.87834         0.02226      6038.88080
         1.16986         0.90599        -0.78713     13625.34014
         1.13537         0.82809        -0.13260      9629.29500
         1.03936         1.01192         0.34269     10176.27944
         0.94020         0.91721         0.08181      3137.87832
         0.84003         1.14229        -0.34416      9194.66574
         0.90853         1.19302         0.31553     14468.69748
         1.21110         1.09066        -0.16328     12943.91554
         0.94020         0.89240        -0.95530     10123.89732
         1.04652         0.91785        -0.51188      3226.79548
         0.84578         0.78390         0.08053     13110.55857
         1.08990         0.86551        -0.36536      5457.62707
         0.91513         1.27167        -0.34161     12890.11043
         0.96380         0.83611         0.33080     11759.49559
         0.75338         1.02870        -0.40771     14285.97326
         0.84876         0.97451        -0.40386      2773.26851
         0.92793         0.90124        -0.59423      2039.44022
         0.85333         0.86036        -0.26012      3579.80012
         1.12453         0.81192         0.00161     11274.79685
         0.92722         1.13228        -0.42911      6146.27904
         0.95005         1.06289         0.53253     16024.41029
         1.07616         0.85912        -0.98304     16576.20712
         1.00527         0.83303        -0.43619      4621.19451
         0.84976         0.95670        -0.63168      4541.57266
         1.11484         0.89030        -0.57796      7431.88729
         1.19323         0.97438        -0.60760     11003.25992
         0.86515         1.23341        -0.11561     12256.63231
         0.83025         1.00040         0.39840     14424.23260
         1.25177         1.04539        -0.29031     13194.81578
         1.19573         1.00845         0.34296     15660.89273
         1.20559         0.89745        -0.80041     16137.37284
         1.13142         0.94354        -0.51058      6670.68164
         0.95061         1.03605        -0.00815      3200.59665
         0.95048         0.89906        -0.65761      3004.08088
         0.85520         0.96884        -0.50339      2970.50172
         0.91221         1.31373        -0.23961     14795.69543
         0.79987         0.78103        -0.53661     15203.27113
         0.87462         1.21115         0.29954     15699.29407
         1.01238         0.92363         0.45383     12649.74964
         0.93651         1.09714        -0.52077      5210.97594
         1.05913         1.02323        -0.65303      6483.01715
         0.87884         0.90619        -0.46760      1633.53141
         1.12505         0.94481        -0.15219      5462.77419
         1.33624         0.97666        -0.52669     17383.22370
         0.77098         1.07807        -0.38785     13386.69244
         0.97942         0.91051         0.19233      5422.63346
         1.20710         0.87552        -0.10275     10611.24123
         1.22073         0.79641        -0.21481     16496.68064
         0.88691         0.86825        -0.26987      1952.54774
         0.93690         1.25455        -0.53183     13207.62900
         1.04834         0.75631        -0.29924     13950.75804
         1.06586         0.97732         0.19052      7128.51938
         1.09621         0.95835        -0.35392      4149.35868
         0.97631         0.98879        -0.81934      6730.38413
         0.89708         0.87287         0.00621      3616.07228
         1.03047         1.07312        -0.84511     11259.93047
         0.92896         1.25929        -0.42802     12568.53402
         1.28902         0.86984        -0.35030     15162.48404
         0.82928         0.99748        -0.10963      4827.40429
         0.97279         1.19713         0.15508     11719.39383
         1.02083         0.99288         0.28969      8175.78465
         1.19193         0.85886        -0.14459     10418.24792
         0.95681         0.85649        -0.24706      1971.69807
         1.12859         0.84348        -0.17715      8173.26194
         1.01293         0.95114        -0.24294      1130.63235
         0.87129         1.11819        -0.47001      7139.99347
         0.78997         0.89290        -0.22355      7564.93292
         0.89468         0.92679        -0.57433      1946.93420
         0.87703         0.76994        -0.34441     10439.36101
         0.89155         0.93844        -0.07134      1661.99569
         0.77890         1.01452        -0.27357      9589.72934
         1.12589         0.91771        -0.98361     17118.36171
         1.17621         1.02986        -0.15582      9184.83883
         0.96140         1.04535        -0.22594      2184.84980
         1.25462         0.88949        -0.41120     13005.26357
         0.94351         1.04528        -0.50063      2942.48545
         1.02817         1.19622        -0.16317     10075.61978
         1.30030         0.86964        -0.44115     16434.66244
         0.91102         0.84759         0.01716      4662.08027
         0.94332         1.01570        -0.72044      4960.74095
         1.24107         1.08052         0.14107     16461.78659
         0.81428         0.88054        -0.96710     15306.39351
         1.18158         1.08595        -0.03097     12064.09252
         1.15306         0.97440         0.11617      9246.28433
         1.08324         0.85401         0.20547      9844.45072
         0.88986         0.96085        -0.13349      1279.84324
         0.85065         0.84319        -0.37665      4636.00731
         1.01748         0.91906        -0.17343      1550.33262
         1.07682         0.80554         0.17738     12435.99471
         0.92775         0.84017        -0.06579      3915.40690
         0.79444         0.86503         0.35940     18235.08479
         1.26834         0.85153        -0.24674     14606.43002
         0.82304         0.93006        -0.29284      3919.43758
         0.83419         0.93525        -0.60089      4961.31987
         1.01045         1.06168        -0.25319      3522.38522
         0.96239         1.08771        -0.70476      7413.74270
         0.98506         1.13778        -0.18382      6287.04628
         1.01781         1.26108         0.31452     18159.93015
         0.85449         0.87587         0.16701      7895.96577
         0.92987         0.86803        -0.09523      2232.36556
         0.96098         1.21499        -0.26008      9631.47799
         1.14609         0.88458         0.36948     14486.40239
         1.25009         0.96861        -0.44263     12162.84154
         0.89395         1.09499         0.20949      8853.80893
         0.87412         0.98883        -0.88427      9286.26115
         1.12597         0.93543         0.31475     11580.10623
         0.94613         0.82623        -0.16604      4051.11068
         1.11488         0.98655        -0.66668      8219.86507
         0.96535         1.00980        -0.94881     10904.89677
         1.05882         0.88347        -0.70701      7165.93524
         1.03060         1.13926         0.38405     14827.75195
         1.07436         1.29201        -0.29355     16179.72892
         0.83973         0.77544        -0.09341     12159.04453
         1.11047         0.95988        -0.62311      7067.19438
         0.99491         0.75802        -0.42492     12638.45601
         1.23448         0.92407         0.09808     12530.38829
         0.94477         1.12292        -0.41405      5545.46655
         0.83851         0.95735        -0.60770      4915.62455
         1.38670         0.97315        -0.13230     18342.16668
         0.88153         0.82756        -0.66454      7003.29206
         1.02853         1.32444        -0.23722     16307.75420
         1.13409         0.92385        -0.24601      5732.82128
         1.14182         0.86470         0.06397      9366.13426
         1.11624         1.25266        -0.34161     15929.29047
         0.98028         1.12554         0.09716      7908.09102
         0.97038         0.95051         0.08653      3140.34902
         0.96351         1.04589        -0.40297      2426.56504
         0.78598         1.08133        -0.10959     11346.14829
         0.95673         1.10186        -0.01061      5488.91105
         1.01134         1.23810        -0.28677     11583.85863
         0.96734         0.97416         0.01496      2289.31131
         0.85287         0.98579        -0.19770      2689.63539
         0.88531         1.27559         0.04772     14583.57038
         0.82072         0.99937        -0.08543      5682.57815
         1.13833         1.05886        -0.17773      8263.66936
         0.95790         1.27530         0.03914     13869.45098
         0.85865         0.89229        -0.71028      5570.61273
         0.90045         0.89347        -0.01304      2660.85850
         0.91404         1.00577        -0.93630     10355.57313
         0.91784         0.84994         0.20284      7878.86452
         0.89189         1.07726        -0.00563      5153.78887
         0.99830         1.33029        -0.24904     15893.40490
         1.00111         0.89646        -0.65230      3879.02347
         1.02205         1.22540        -0.13601     11437.14125
         0.99998         1.20990        -0.51493     11109.53391
         1.08891         0.94261        -0.32212      3715.27839
         0.93024         0.84238        -0.10214      3434.74236
         0.89495         1.04471        -0.47130      3243.69497
         0.95533         1.02575         0.00832      3117.47766
         1.02390         0.93421        -0.10537      2010.11244
         0.95853         1.03295         0.08749      4339.24012
         0.81960         0.90117         0.15569      9128.62304
         1.23873         0.92056        -0.66649     14508.15892
         0.82926         0.90891         0.04339      6217.81557
         0.96888         1.08577        -0.00542      5016.26941
         0.83345         1.25775        -0.58904     18232.47712
         0.97183         0.72988        -0.28992     16513.98003
         0.95866         1.07530        -0.47551      3927.66407
         1.00876         0.92489        -0.65013      3617.00963
         0.87612         1.32504        -0.21971     16287.87680
         1.11289         1.02010        -0.73879     10132.75627
         0.98493         1.16812        -0.83500     14384.81601
         0.89976         1.07401        -0.28592      3508.58305
         1.22970         0.80188        -0.05624     16595.14448
         0.95700         1.09291        -0.18169      4037.00087
         1.17611         1.02366        -0.19007      8903.02847
         0.99127         0.88469        -0.69995      4739.33050
         0.88567         0.85008        -0.24026      2892.06879
         1.01595         1.01576        -0.59255      4055.98758
         0.95221         0.97230         0.40829     10577.62775
         1.10004         0.99321        -0.38818      4879.08748
         0.88732         0.91725        -0.60900      2599.55690
         0.76353         0.99478        -0.00679     12427.03821
         1.16679         0.94381        -0.05554      7885.86193
         0.75061         0.92015        -0.01216     13863.08712
         0.88970         1.22957        -0.56157     13179.81303
         0.82834         1.07696        -0.05588      7639.47955
         0.99042         1.00620        -0.70142      4867.31674
         1.22929         0.82493        -0.44104     15500.85499
         1.00074         1.03470        -0.19254      2537.18294
         0.97062         0.92092        -0.13877       805.32723
         0.99565         1.11210        -0.53806      6529.52298
         0.82812         0.90332        -0.73031      7615.69308
         0.89005         0.80392         0.24765     12950.74166
         1.21626         0.90285        -0.18769     10065.98531
         0.98502         0.89989        -0.40311      1049.37361
         1.24656         0.86607         0.17715     15387.42303
         0.90608         1.22867        -0.42251     11283.32107
         1.22936         1.05712        -0.52109     13590.44197
         1.04522         0.89595        -0.33872      2596.45147
         0.95718         0.88517        -0.43004      1130.38695
         0.95092         0.94157        -0.21810       173.59713
         0.88764         0.94028         0.18181      5624.15202
         1.03927         0.98375         0.11565      5177.00800
         0.99242         1.12283         0.01124      7001.76456
         0.82466         1.05635         0.27065     12246.49491
         1.31608         0.92174        -0.26990     14831.26211
         0.87418         1.01539        -0.00262      3859.19308
         1.03772         1.10855        -0.81025     12028.87667
         1.08484         0.87879        -0.35425      4670.59682
         1.09446         1.00902        -0.16964      4942.42747
         0.81031         0.87821        -0.25668      5856.68312
         0.93729         1.14000        -0.83743     12879.06760
         1.13116         0.88253        -0.22879      6433.63436
         1.04673         0.89172        -0.52704      3886.92772
         1.04424         0.96315        -0.45570      2661.40687
         0.90558         0.89808        -0.57667      2096.97073
         0.98015         0.94873         0.46517     12502.32252
         1.24331         1.01628        -0.62693     14478.60282
         1.27499         0.90067        -0.44897     14053.68828
         1.06640         1.08496         0.02375      7639.06503
         0.84057         1.02123        -0.79945      9838.32136
         1.09381         1.26401        -0.12811     15819.07561
         0.76306         0.90382        -0.06795     11663.63365
         1.19230         1.01059         0.14037     11974.48153
         0.75264         1.03927        -0.07481     14550.48026
         1.35729         0.90495        -0.07555     17249.24700
         0.95387         1.07670         0.17420      7014.89977
         0.97358         0.92981         0.29953      7613.17832
         0.85899         0.99866         0.14501      6349.62309
         0.90472         0.90458        -0.16341       968.85389
         0.98614         0.95235        -0.15894       854.50077
         0.86542         0.88065         0.40653     14091.19005
         0.82890         0.94061        -0.37234      3590.22906
         0.89682         1.11816         0.06804      7431.28877
         0.78538         0.96862         0.17474     12231.82434
         1.02637         0.81057        -0.09443      7112.57414
         0.89907         1.03592        -0.52701      3318.32291
         0.92433         1.04147        -0.52238      3079.27930
         1.07620         0.95340        -0.23874      3218.14531
         1.05658         0.81230        -0.00727      8618.53886
         1.19467         1.07765        -0.41904     11835.37345
         0.78087         0.81849        -0.20401     12275.50065
         1.25439         0.94257         0.04563     12862.79215
         0.81403         0.79577        -0.22307     10919.06698
         0.88845         0.85391        -0.06192      3823.92631
         0.97200         1.00416         0.40162     10650.11637
         0.74901         1.05186         0.01496     16227.05422
         1.11307         1.18499         0.04891     14039.31206
         0.96645         0.88702        -0.05400      2070.61735
         1.05932         0.95851        -0.65159      5320.66054
         1.07235         0.99583        -0.44304      4084.36785
         0.94983         0.88103        -0.91298      9171.78858
         1.02925         1.24812         0.31224     17834.95057
         1.24362         0.81706        -0.30660     15980.57946
         1.09837         1.00975         0.13209      7856.97613
         1.24561         1.02827        -0.69951     16048.74803
         0.81445         0.98589        -0.21631      5234.55133
         0.92872         1.18665        -0.25064      8211.26012
         1.09222         1.00740        -0.67238      7706.37918
         1.08535         1.00956        -0.71865      8298.55580
         0.91301         0.76180        -0.23489     10809.30325
         0.85332         0.90682        -0.17729      2541.67833
         1.28754         0.87240        -0.12692     14609.97542
         1.15584         0.80959        -0.17945     11973.01245
         1.10931         1.03171         0.06459      7944.28579
         1.00238         1.04831        -0.17343      3072.01744
         0.90528         0.89776         0.38016     11178.08805
         0.93091         0.85731         0.02903      4122.63127
         1.26632         0.86969         0.27524     17719.62870
         1.09787         0.83066        -0.80992     14192.25381
         1.09916         0.93685         0.10400      6697.79012
         1.07045         0.88469         0.04263      5653.05194
         0.98934         1.15930         0.21368     11226.56851
         1.23650         0.93141        -0.32329     10828.96035
         1.05204         0.88850        -0.10588      3526.94040
         1.04064         0.95564        -0.94958     11859.17377
         0.99728         0.79787         0.11535     10126.79799
         0.77428         0.93336        -0.19448      9081.64948
         1.05120         0.80572        -0.20879      7842.99547
         1.02608         1.02275        -0.25924      2683.73082
         0.98592         1.07827        -0.85188     10647.72552
         1.01775         0.92122         0.01328      3048.56284
         1.10203         1.03022        -0.23096      5647.96184
         0.80010         1.00124        -0.47546      7677.03558
         0.79111         0.91556        -0.49334      7832.10218
         1.02780         0.94613        -0.08542      2255.19064
         0.89455         1.20497         0.18138     12746.86424
         1.26174         0.91016        -0.02478     12842.46237
         1.07691         1.02240         0.44673     14199.33838
         0.98184         1.16069        -0.55843      8823.92047
         1.02830         0.92061         0.43492     12310.26254
         1.13024         0.84418         0.12551     10702.98844
         0.90545         1.31522        -0.44066     15964.43138
         0.79091         0.81266        -0.23684     11511.28861
         0.89001         1.12257         0.37612     13692.06692
         0.94338         1.32641        -0.37361     15580.11043
         1.09270         1.15123        -0.35455     10080.16369
         1.19798         0.97288         0.33917     15096.57166
         1.01600         0.93548        -0.54043      2382.12275
         1.00430         1.02754         0.44506     12644.76718
         0.83865         0.86786        -0.64382      6382.42284
         0.96836         0.87472        -0.01033      2957.80039
         1.06508         0.87334        -0.44179      4501.02624
         0.87927         0.89889        -0.99480     12025.02885
         0.83319         0.93521         0.08947      6420.39316
         1.08180         0.86222        -0.60378      7364.04303
         0.93941         1.02136        -0.11518      1864.99515
         0.93193         1.09558        -0.12887      4341.88683
         1.03118         0.81550        -0.33004      6320.43788
         1.07420         1.06549        -0.47768      6393.37223
         0.89638         0.86715        -0.96357     11422.09316
         1.09447         0.93206         0.02660      5560.97276
         1.34362         0.99541        -0.31148     16586.61536
         0.94397         0.94605        -0.20714       196.28926
         1.01429         0.75962        -0.21250     12251.74087
         1.05773         0.98415        -0.66951      5837.33350
         0.80953         0.89046         0.06072      8428.21388
         0.88379         0.98622         0.28877      8391.74988
         0.83709         1.08882         0.36429     14668.80813
         0.84961         0.76294        -0.05498     13620.28381
         1.00663         0.93743        -0.75652      5423.83529
         1.00279         0.92012        -0.27387       911.57891
         0.94550         0.95233        -0.05518      1236.07611
         1.12868         0.88154        -0.13689      6585.51962
         1.11895         1.27386        -0.43081     17416.09597
         1.11633         0.84647        -0.59971      9831.79305
         1.08955         0.99780         0.09144      6711.18730
         1.06927         0.82002        -0.50039      8423.57194
         0.87978         0.85034        -0.58086      4458.06791
         0.99048         0.97654        -0.46083      1372.47895
         1.14250         1.07397        -0.03156      9802.36629
         0.88519         0.88107        -0.59397      3160.53047
         1.07663         0.95841        -0.37458      3412.60717
         0.88709         1.02940         0.23621      7713.94419
         1.06402         1.24929        -0.73533     17876.49774
         1.18656         1.00397        -0.13030      9129.02808
         1.02550         1.23896         0.12066     14271.92336
         0.83906         0.92259        -0.49001      3529.60093
         0.90095         1.09181         0.20055      8418.94183
         0.99041         1.00522        -0.52045      2410.17734
         0.99196         0.94152         0.01918      2484.21398
         0.93366         0.97706         0.12136      3800.74714
         0.87375         1.11395        -0.41441      6436.21936
         0.90481         1.14718        -0.77295     12121.36487
         0.98145         1.01937        -0.42874      1952.89758
         1.10293         0.91467        -0.13349      4765.64708
         0.86664         1.15878        -0.35454      8589.12124
         1.20626         1.04442        -0.03364     11745.71963
         0.93279         1.11455        -0.47277      5588.52764
         1.01817         0.95008        -0.60552      3213.17589
         1.18434         0.85054         0.26312     14881.70556
         0.97986         0.94043        -0.89208      8192.93835
         0.99605         0.87483         0.51119     15961.74609
         1.09842         0.86578         0.34432     12921.78655
         0.93363         1.26120         0.28741     16574.44892
         0.76883         1.07182        -0.21651     12872.26769
         0.86988         0.82033         0.22426     11669.87514
         1.07605         1.26284         0.24142     18780.43277
         1.06119         1.13410        -0.00843      9166.65106
         0.86082         1.02828        -0.76575      8126.75565
         1.10115         0.83987        -0.70679     11339.64442
         0.81734         1.01595         0.20980     10541.29378
         0.82512         0.92647        -0.05379      5054.20674
         1.05775         0.96072        -0.19166      2694.99495
         0.86765         1.14783        -0.39654      8215.98127
         1.11376         1.22713        -0.10064     14954.72665
         1.02118         0.92902         0.25237      7116.84034
         0.95414         1.06344         0.15751      6301.30990
         1.04469         0.82008        -0.25392      6308.23723
         0.87792         0.90580        -0.13516      1803.16144
         0.85332         0.79020        -0.38537      8991.11136
         0.84654         0.97971        -0.07591      3696.66310
         0.99183         0.97626        -0.76669      5571.59251
         1.06208         1.15201        -0.72141     12793.93192
         0.79989         1.26592        -0.18968     18399.01848
         0.89518         1.26260        -0.00367     13304.18199
         0.80395         1.07939        -0.17978      9128.35031
         1.02830         0.95309        -0.52895      2663.33097
         1.02754         0.92251        -0.28512      1547.92063
         0.95155         0.99323         0.34462      8856.64495
         0.93282         1.00010        -0.90589      9086.37086
         1.03375         1.12359        -0.72919     10777.92216
         1.03149         1.09290        -0.80941     11162.23954
         0.80273         1.05431         0.11210     10917.84600
         0.82527         1.27090        -0.24654     16489.29121
         1.00931         1.21561        -0.22702     10410.17199
         0.80152         1.04878        -0.72750     12767.29172
         0.85271         0.97970        -0.01942      3936.18078
         0.86163         0.93139        -0.24151      1667.85213
         0.83385         0.74709        -0.39233     16236.25536
         1.15131         1.07763         0.39412     16928.40326
         1.20892         0.98812        -0.31321      9706.46386
         0.87335         0.76352        -0.47964     12227.44654
         1.09258         0.98960        -0.19887      4370.91694
         0.80548         0.96307        -0.64918      8340.15589
         0.85704         1.19855        -0.28980     10831.11012
         1.09770         0.92923         0.36494     11891.45260
         0.92233         1.09976         0.03665      5942.22361
         0.87215         0.75368        -0.60877     15314.05571
         1.14446         1.16473         0.24578     17104.52151
         0.95462         1.06498        -0.23412      2807.87815
         0.95212         0.98123         0.35750      9104.37123
         1.09782         0.87442        -0.09810      5718.28270
         0.90383         1.09982        -0.73058      8867.24648
         0.88688         0.92603        -0.56725      2067.50758
         1.06845         0.90576         0.44060     13605.36385
         1.12428         0.90245        -0.56116      7352.56233
         0.82635         1.07485        -0.48934      8032.91452
         0.96120         0.92004        -0.56287      1572.97361
         1.13406         0.88316        -0.14967      6724.49419
         0.98423         1.04708        -0.51246      3472.18703
         0.95086         1.25533        -0.41237     12158.28036
         0.82785         1.02997        -0.51410      6393.73711
         1.01567         0.99580        -0.39321      1948.31453
         1.12786         1.08090        -0.20796      8518.19797
         0.91192         0.87159        -0.41135      1515.87523
         0.74619         0.85747         0.11461     18174.90681
         1.05894         1.00073        -0.65424      5945.76146
         0.91346         0.95429        -0.47127       770.76743
         1.18922         0.99997        -0.09450      9348.20934
         1.00754         0.95033        -0.22476      1032.63511
         0.98462         1.09266         0.01914      5734.59495
         1.22222         1.14440        -0.25654     15589.15727
         0.88069         1.27231         0.35174     19149.92520
         0.88018         1.34181        -0.03770     17281.13578
         0.94831         0.92163         0.09958      3368.07289
         1.23828         1.01019        -0.41425     11988.96716
         0.99160         1.08239        -0.39684      4155.24135
         0.78780         0.96182        -0.62243      9895.87085
         0.87432         0.99044         0.31013      9335.04264
         0.99846         0.99985        -0.86017      8485.82879
         0.96574         0.82900        -0.33528      3704.73128
         0.89119         1.16930         0.09055      9994.55778
         1.03350         0.80272         0.09136     10035.28471
         1.09248         1.12067         0.08806     10751.61618
         0.86305         1.03771         0.09145      6109.26578
         1.15709         0.79774        -0.71433     18393.31091
         1.04171         1.11621        -0.77818     11719.11421
         0.90980         0.87407         0.00270      3282.36437
         0.78921         0.91109        -0.67216     10300.94057
         1.07059         1.19870         0.23348     15478.17109
         0.82837         0.96846        -0.78317      8895.77223
         1.19971         1.04655        -0.62191     12967.30332
         1.09071         0.86780         0.31613     11889.06344
         0.94211         0.98626        -0.03966      1735.06990
         0.93276         0.82142        -0.11013      4781.78184
         1.07460         1.01056        -0.75194      8557.72638
         1.10321         0.98595        -0.04282      5589.87804
         0.84710         1.16880        -0.73087     14896.92632
         0.88083         1.06742        -0.61220      6065.21052
         0.81429         0.98406        -0.66554      8161.00386
         1.07146         0.80438         0.10581     11197.53147
         1.13965         0.91066        -0.42990      6716.64737
         1.03250         0.87829         0.51443     16296.69481
         0.80668         0.97375        -0.53349      6913.53394
         1.06837         0.97965         0.03875      4995.57532
         0.88470         1.18586        -0.74398     14158.90535
         0.90470         1.05339        -0.70674      6364.93946
         0.79978         1.10637        -0.61660     13630.59154
         1.24605         0.94860         0.15816     13798.56701
         1.18317         1.00692        -0.68844     12235.08445
         0.90705         0.94110        -0.41599       480.51737
         1.13749         0.81430        -0.43458     11537.28803
         1.05068         1.08388        -0.11054      5988.20733
         0.93586         0.87313        -0.22278      1250.62208
         0.87465         1.17531        -0.71446     13375.96778
         1.12548         1.23218        -0.43797     15669.08693
         0.93177         1.16738        -0.13008      7511.50265
         1.04449         0.88264         0.20516      7555.57902
         1.03518         0.81766        -0.72987     10645.31682
         0.96016         1.02282        -0.08292      2204.83181
         0.84179         1.23683        -0.37311     14101.32727
         0.83316         0.92480         0.37362     13611.21191
         0.91312         1.09119         0.20706      8307.66697
         1.13571         1.10353        -0.19060      9813.15641
         1.12406         0.85839        -0.45272      7888.03889
         0.99992         1.06700        -0.09854      4053.24749
         1.20860         0.83008        -0.64675     16727.91918
         1.22265         0.99875         0.13900     13093.44876
         1.17577         1.00910        -0.01618      9457.80583
         1.11449         1.24296        -0.56621     16781.44336
         0.95460         1.25901        -0.48257     12887.54578
         1.23086         0.95510         0.12088     12637.24545
         1.31779         1.02271        -0.64248     18623.04867
         0.98791         1.26211        -0.47159     13206.06088
         1.29476         0.85448        -0.08177     15881.82209
         0.84141         0.90425        -0.50833      3708.17541
         0.85279         0.98809        -0.57795      4225.07965
         0.98263         0.90778        -0.79264      5877.41999
         0.94674         0.76518        -0.57061     12111.23882
         1.11358         1.07352        -0.70095     11081.24615
         1.04327         0.98508        -0.32022      2378.37458
         0.86275         1.03884        -0.28937      3446.54100
         1.11850         1.11929        -0.05894     10363.66959
         1.22818         0.86225         0.12399     14001.51999
         0.86144         1.08007         0.26685     10678.19784
         0.80638         1.01582        -0.56506      8382.17939
         1.00224         0.98457        -0.59428      3031.59812
         1.06614         1.19202        -0.09878     11375.39406
         1.01437         1.14281        -0.51420      8099.01080
         1.11580         1.02309        -0.12050      6405.80028
         0.91048         1.15866        -0.10584      7423.34025
         0.91549         0.92439        -0.70388      3466.48040
         0.93149         1.03602        -0.42356      2115.70575
         1.09578         1.03186         0.38743     13373.94853
         0.80511         1.15940        -0.37957     13126.45657
         0.92005         0.98374        -0.57447      2053.31912
         0.97275         0.98830        -0.47615      1381.34175
         0.92951         1.35325        -0.16220     16550.48458
         1.21986         0.94917         0.10609     11914.09459
         1.00396         0.84517        -0.44208      3828.31523
         0.98159         1.17121         0.19744     11343.10666
         0.80229         0.94794         0.31760     14084.65006
         0.98210         0.99798        -0.17922      1296.33362
         1.12660         0.88320        -0.38988      6545.93057
         0.94680         0.97045        -0.91671      8794.17069
         0.77771         0.99667        -0.63582     12175.71692
         0.99083         0.94045        -0.37246       668.09875
         1.04225         0.85481        -0.83035     10518.97629
         1.01341         1.10990        -0.57834      7258.31953
         1.09059         0.79233         0.01421     11911.62726
         1.15662         1.06719        -0.14192      9528.11814
         0.92436         0.84586        -0.02459      4060.29697
         1.05139         0.82040        -0.66415      9827.30040
         0.97596         0.84212        -0.03864      4261.58059
         0.94335         1.14789         0.02057      7681.68449
         1.19819         1.06773        -0.45061     11838.49475
         0.99789         0.91513        -0.44045      1263.17170
         0.88319         0.98778        -0.55271      2635.70459
         1.15824         0.98638        -0.27755      7148.99499
         1.12280         1.09549        -0.37398      8968.93021
         1.16362         1.20588         0.09988     17835.84708
         0.97734         1.05728        -0.41309      3037.46524
         0.84001         1.07093        -0.31546      5898.88984
         0.90163         1.03575        -0.09375      2791.86482
         0.82757         1.03410         0.31026     12517.34407
         0.89395         0.95732        -0.94614      9955.29103
         1.06638         0.94967        -0.50568      3781.31003
         1.00803         0.88484        -0.13273      2197.55157
         1.18981         0.90280         0.03897     10087.06785
         1.14299         0.99729        -0.06728      7313.54228
         0.77349         0.91650        -0.34903      9206.64341
         0.83361         1.15457        -0.42981     10771.13932
         1.11272         0.83026         0.27241     13581.79155
         0.81848         1.06205        -0.01041      8259.56472
         1.24229         0.95988        -0.44837     11752.45126
         0.85353         1.08358        -0.10241      6036.39201
         1.06080         0.78229        -0.84849     18597.10094
         0.92570         0.89126        -0.30504       582.12548
         1.14712         1.05335        -0.26622      8330.91227
         0.85836         0.86946        -0.09574      3891.00606
         0.81639         1.13129        -0.14811     10304.80921
         1.17713         0.95376         0.07397      9595.28067
         0.86206         1.05550        -0.94794     14206.55661
         0.96320         0.90070         0.15673      4782.46141
         0.85683         0.76476        -0.28631     11871.98549
         0.87487         0.87532         0.31812     10951.17003
         0.99418         0.83670        -0.55047      5048.20839
         1.15775         1.18563        -0.17475     14579.24902
         0.95543         0.87603        -0.80563      6537.11827
         1.02506         0.85331        -0.16582      3724.72634
         0.86415         0.96445         0.34962     10766.63769
         1.10426         0.90940        -0.28420      4581.10776
         1.22400         1.08505         0.30625     18459.40051
         1.01851         0.92771        -0.24503      1287.78217
         0.93553         1.35757        -0.48491     18040.82974
         1.09437         0.86553        -0.20830      5484.94617
         1.25788         0.83074        -0.41781     16363.21672
         0.85041         0.80322        -0.35452      7679.89205
         1.07385         1.02345        -0.50575      5263.68754
         1.06231         1.11542        -0.66029     10075.20997
         1.16959         1.10316        -0.37326     11418.88273
         1.01442         1.06866        -0.30180      3872.49884
         0.87510         0.89990        -0.06681      2605.30416
         0.74795         0.90850         0.21718     18469.39950
         0.95246         0.92306        -0.86230      6977.62494
         1.09926         1.09758        -0.19128      7998.52189
         0.84451         1.11772        -0.42753      8190.87589
         0.91465         1.00927        -0.27895      1126.44895
         1.02874         0.85476        -0.35170      3607.93404
         0.99281         1.12354        -0.34350      5751.34843
         1.03402         0.99850         0.02525      4073.85603
         0.92321         0.93536        -0.03464      1517.98801
         0.95275         0.78974         0.00594      8890.58650
         0.95654         1.04012        -0.59870      3856.55718
         1.18824         0.85881        -0.46581     11238.94271
         0.78260         0.92969        -0.43125      8339.68618
         0.88347         1.04403        -0.64281      5491.24461
         0.78742         1.00620        -0.03460      9399.62458
         0.87255         0.83973        -0.74246      7791.69734
         0.90042         1.07070        -0.22037      3416.90391
         0.88034         1.08720        -0.16834      4743.33417
         0.93134         0.79167        -0.88814     14724.32543
         1.08991         0.93838        -0.20237      3807.68557
         1.01992         0.87675        -0.80711      8080.06661
         0.78938         0.95829        -0.38764      7458.30731
         0.92126         1.08164        -0.19057      3604.25347
         0.99652         1.10040        -0.33641      4791.31717
         0.96779         1.00203        -0.10102      1638.72284
         0.81698         1.21515         0.25839     18159.74473
         0.92125         0.96464        -0.00976      1897.24169
         0.78135         1.03508         0.26693     15657.82333
         1.13909         1.03570        -0.36778      7569.64345
         1.06934         0.80215        -0.28064      8859.61763
         0.86598         0.84403        -0.69794      6969.78643
         1.02904         0.82696         0.05839      7460.23559
         0.97494         1.32577        -0.23942     15310.04802
         1.09426         0.98221         0.31032     10554.37494
         1.15360         0.94648        -0.48681      7526.04410
         0.91690         0.80367        -0.59697      7554.99039
         0.88063         0.95370        -0.20952      1093.76088
         0.78600         1.16329        -0.34757     15248.73458
         1.24400         0.94102        -0.05662     11566.90630
         0.87659         1.14546        -0.24836      7297.35044
         0.96934         0.95825        -0.30808       283.20933
         1.19615         0.93328        -0.18969      8706.66275
         0.84113         1.16703        -0.38371     10563.25772
         1.00713         1.00883        -0.59175      3639.98468
         1.10810         0.93979        -0.21854      4529.94411
         0.92853         0.85388        -0.60387      3794.33521
         0.97340         1.03905        -0.79933      7615.12046
         0.93150         0.91235        -0.24121       253.86942
         0.84792         0.82267        -0.36855      6152.57540
         0.91641         1.02673        -0.09771      2273.69761
         0.83774         0.90875         0.07527      6175.72819
         0.96363         0.85936         0.22430      7644.02279
         1.17082         0.88472        -0.34524      8454.07935
         1.13478         0.87793         0.20001     10595.39980
         1.00426         0.91051        -0.59824      2932.76600
         0.76613         0.93973        -0.29641     10067.83443
         1.02304         0.78142        -0.70632     13772.88106
         0.89195         0.97676        -0.80675      6414.42429
         1.29121         0.87744        -0.26364     14615.62330
         1.00428         0.95990        -0.52146      1963.71686
         1.06994         0.88791        -0.50691      4710.39974
         0.76949         0.95886        -0.40722     10113.00238
         0.83233         1.12572        -0.56628     10831.59428
         1.05623         0.79326        -0.72000     13884.47383
         0.96458         1.34560        -0.25497     16198.39049
         0.95751         1.15616         0.45477     16286.84192
         0.80547         1.03731        -0.27600      7352.73102
         1.13387         0.78905        -0.18986     13025.20468
         0.90041         1.18695         0.37404     15731.81047
         0.92907         1.05882         0.09988      5278.54708
         1.29780         0.91402        -0.28580     14051.45569
         0.89061         0.87417        -0.34115      1616.48236
         0.90276         0.92985         0.24557      6767.43120
         1.16843         1.05355         0.07567     11296.65967
         1.07958         1.08197        -0.41899      6844.07450
         0.87576         1.30789        -0.50519     17224.85010
         0.89477         0.80722        -0.20132      5868.45820
         1.01076         0.79378         0.15220     11419.69615
         0.87931         1.06545        -0.25073      3746.47739
         0.94351         1.12046        -0.00045      6299.24185
         0.88004         1.25975         0.07733     14277.07161
         1.23201         0.98284        -0.24120     10719.50826
         0.97643         1.02737        -0.41201      2023.50222
         0.94686         0.86690        -0.33635      1397.33714
         1.07717         1.06179        -0.47966      6388.97219
         1.11496         1.15984         0.03017     12761.98816
         0.78744         0.89090        -0.89052     15631.95252
         0.83435         0.83439         0.26733     13732.64132
         1.19843         0.92921        -0.83086     15852.05042
         0.89611         0.89994         0.21939      6797.98421
         1.15875         0.85103         0.28355     14268.48327
         0.98535         0.85152        -0.29032      2573.61537
         0.97544         1.19223         0.20822     12355.69238
         0.85304         0.95928        -0.83709      8391.63649
         1.02570         1.06159        -0.43639      4358.85262
         1.07249         1.11807         0.17580     11112.76458
         0.74815         0.84813        -0.21168     14934.00287
         1.08336         1.27505        -0.14416     15889.47684
         1.12011         0.80948         0.05563     11854.34694
         0.81087         1.02947        -0.75344     11562.07933
         1.05169         1.03570         0.10684      6525.36054
         0.79964         0.89488        -0.52861      7498.20226
         0.93144         1.07990         0.09954      5958.10043
         1.04534         0.94015         0.29423      8559.78575
         0.91570         0.91058         0.16270      4923.87862
         1.11962         0.98510        -0.57603      7119.62599
         0.91783         1.07228        -0.15077      3434.52768
         0.80274         1.13523         0.13940     14143.72265
         0.85264         1.29295        -0.12127     15779.56070
         0.84669         0.97306        -0.13971      3114.00534
         0.94255         1.24673         0.23796     15042.68002
         0.95815         0.84332        -0.22047      2763.14231
         1.24449         0.92078         0.11152     13179.01903
         0.92079         0.88649        -0.70476      4038.37067
         0.88620         0.85557        -0.98151     12762.73445
         1.22818         0.92664         0.23540     14211.81309
         1.20987         1.06725        -0.57726     13541.30058
         1.22418         1.09118        -0.26331     13426.34789
         0.83763         0.94065        -0.32519      2898.90094
         0.95667         1.22666         0.12427     12496.41609
         1.05299         1.19191        -0.10637     10874.01769
         1.23617         0.99033         0.16379     13897.02802
         0.99882         1.09366        -0.02132      5629.99560
         1.01078         0.91054        -0.07305      2138.00038
         1.08588         1.24669        -0.42341     14735.22992
         0.89938         1.02503        -0.45523      2365.08035
         0.88043         0.95213        -0.95904     10688.59644
         1.07191         1.12452        -0.53390      9193.27726
         0.91050         1.15868        -0.79727     13176.98691
         1.20530         1.03469        -0.19094     10628.02166
         0.96445         0.77519        -0.56747     10840.10272
         1.08953         0.90492        -0.77174      9246.93925
         0.95485         1.07926         0.21533      7852.60271
         0.90378         1.19524        -0.44037      9723.66992
         0.98778         0.97361         0.42171     11093.83992
         1.14088         1.00444        -0.35873      6822.44929
         1.03677         1.18749        -0.41786     10134.54917
         0.86332         0.91261        -0.49570      2342.74727
         0.83861         0.94447        -0.09254      3726.19079
         1.11806         1.18188        -0.73472     16508.99160
         0.90171         1.01692        -0.82709      7744.60156
         1.02146         1.00356         0.32443      9179.54270
         1.06613         0.83569         0.08584      8324.70921
         0.92314         1.16371         0.05897      8859.92773
         0.97035         0.92178        -0.23282       374.67226
         0.82255         0.92984        -0.71664      7628.64122
         0.86259         0.82826        -0.03991      6503.45799
         1.35670         1.01404        -0.42280     18060.97423
         1.04603         0.87188        -0.17737      3494.98145
         1.19556         0.95131        -0.21380      8633.62724
         0.99544         1.29122         0.01687     14972.25241
         1.10456         1.01545        -0.76447     10196.06267
         0.83851         0.95756        -0.94656     12411.00129
         0.94628         0.91230        -0.54776      1374.53298
         1.19159         1.07774        -0.78291     16493.91409
         0.92685         0.99408        -0.06922      1644.65301
         1.03222         1.18631        -0.10141      9981.26696
         0.78267         0.97785        -0.14471      8599.59339
         1.18052         0.87806         0.06957     10617.34372
         0.74442         1.08472        -0.26210     17272.79462
         0.93956         0.99439        -0.67341      3564.84624
         1.14464         1.16206        -0.28574     12696.85060
         0.95513         0.96638        -0.28862       224.76133
         1.31467         0.99361         0.00387     15958.08537
         0.95942         1.34512        -0.26531     16156.11419
         0.78890         1.10600        -0.50291     13346.28723
         0.97031         1.03890        -0.86850      9379.43911
         1.24936         0.93199        -0.22674     11333.67246
         1.12199         0.97001         0.47711     15823.41705
         0.84096         0.99229        -0.97380     13963.20058
         0.76729         1.10877        -0.46307     15979.26014
         0.99106         1.01863        -0.48847      2499.36580
         1.02062         0.90284         0.09130      4441.29449
         1.24048         1.04313        -0.15784     12714.82692
         1.02764         1.14705         0.02331      8985.62546
         0.86656         0.93639         0.08689      4581.40112
         1.10525         0.83256        -0.79699     14090.58294
         1.05075         0.90645         0.38698     11548.47811
         0.91353         0.93027        -0.39571       314.29996
         1.16224         0.88450        -0.19208      7876.75102
         1.26712         0.88112         0.03676     14208.87637
         0.83344         0.89489        -0.18656      3873.62472
         1.30758         1.03479        -0.60168     17800.78473
         0.99205         0.89079         0.32653      9239.97361
         0.87198         1.10235        -0.34729      5661.11877
         0.94447         0.82632        -0.30404      3684.40929
         0.79247         1.07265        -0.33739     10174.14944
         0.95365         0.98353        -0.89168      8318.76054
         0.92926         0.92319        -0.14966       556.52733
         1.03226         0.94595        -0.07645      2450.74463
         0.75857         1.08124         0.07093     16366.62650
         0.96627         1.00328         0.12354      4266.62186
         0.97906         1.03222        -0.59106      3739.72198
         1.10355         0.85566        -0.03856      7172.92178
         1.15312         0.83582        -0.03989     10396.61419
         1.02574         0.91717        -0.27774      1549.30287
         1.09648         1.02056         0.30161     11106.84392
         1.09356         0.95129        -0.25883      3885.38693
         1.10106         1.16384        -0.11671     11288.91944
         1.03326         0.83964        -0.50011      5529.47903
         1.06700         0.79353         0.06943     11599.88923
         1.07673         1.01343        -0.14808      4443.48039
         0.93558         1.12718        -0.27492      5344.63000
         0.84676         1.15005         0.29426     14395.09894
         0.75848         0.93998        -0.33618     11283.53985
         1.22816         1.05131         0.00517     13338.74793
         0.92751         1.14890         0.13820      9217.95075
         0.84313         0.83862        -0.86038     11921.86020
         0.97606         1.19236        -0.01831      9603.26292
         1.02549         0.79892        -0.27073      7621.64611
         0.98023         1.09433        -0.25558      4193.07640
         0.93581         0.89319         0.22650      6494.79163
         0.98754         1.17507         0.39602     15682.33682
         0.85613         1.18760        -0.76610     16163.15488
         0.98199         0.93228        -0.28740       404.11539
         0.89110         1.06595        -0.20280      3497.73791
         0.96761         0.91021        -0.64919      2877.60496
         0.94285         1.22513        -0.69886     14119.88032
         0.93463         1.20418         0.44020     17710.12892
         0.83442         1.11985         0.10350     10572.48449
         1.12101         1.01625        -0.86782     13570.30126
         1.13936         0.79112        -0.15035     13100.83800
         1.18285         1.18028        -0.29659     15337.50805
         1.13838         0.88543        -0.67872     10308.01652
         0.84249         1.00444         0.06033      5929.35419
         0.96977         1.26389        -0.51797     13540.32876
         0.76455         0.98713        -0.75950     16195.52380
         0.86072         1.24163        -0.53412     14747.38785
         0.84472         0.89359        -0.02670      4586.11810
         1.03529         0.84976        -0.27708      3978.69189
         0.86152         1.08801        -0.11392      5758.02405
         1.01178         0.80952         0.12180      9420.44485
         0.85313         1.03936         0.16553      7863.41431
         0.94844         0.79398        -0.30524      6640.14589
         0.98252         1.19746        -0.06124      9625.57068
         0.86489         1.26245        -0.00870     14217.09482
         0.94849         1.09294        -0.14922      4125.74731
         0.84805         0.91968        -0.54930      3527.67377
         1.01649         1.08915        -0.30504      4726.31926
         1.01611         1.28804        -0.64575     17041.75227
         1.10584         0.95943        -0.29611      4456.76015
         0.97965         1.13444        -0.50323      6965.68934
         0.85428         0.90815         0.21786      8176.64339
         0.90819         1.13355        -0.36594      6128.37901
         1.17702         0.96284        -0.69776     11563.84820
         0.94205         1.05652        -0.37514      2590.12430
         1.02706         0.91794        -0.60262      3563.11865
         1.02124         0.96301        -0.19372      1562.95667
         1.24100         1.01892        -0.30749     11938.75740
         0.99890         0.90819         0.07002      3577.82902
         1.04834         0.98381        -0.65878      5315.96076
         0.98283         0.94029        -0.24073       465.42186
         0.96861         0.88807         0.34141      9601.27420
         1.06256         1.04162         0.35125     11667.70321
         1.05416         1.07739        -0.55926      6873.99380
         1.12345         1.13277        -0.14085     10704.34981
         1.27249         0.89296         0.12726     15082.55842
         1.00162         1.27244        -0.41910     13583.86816
         1.03249         0.91186         0.00568      3452.87990
         1.04364         1.02029        -0.24584      3165.39820
         0.90384         1.05392        -0.28504      2670.99219
         0.93171         1.19842        -0.60010     11160.56774
         0.98946         0.80908         0.16058      9805.53683
         0.85855         1.17368         0.45515     18824.43400
         1.11715         1.06766        -0.53324      8710.63993
         1.00274         0.97735        -0.79889      6571.45397
         0.90369         1.11195        -0.33019      5098.60234
         0.90631         1.08713        -0.82581     10417.71087
         0.95060         1.07379         0.03432      4881.39248
         1.05213         0.76044        -0.27527     13389.34332
         0.98251         1.23490        -0.18834     10917.87025
         0.89396         0.76565        -0.43042     10990.71276
         0.86369         0.94589        -0.01802      3180.75882
         0.93188         1.30131        -0.61791     16869.76412
         1.17589         0.96743        -0.77394     13109.73010
         1.16855         0.90953        -0.80765     13982.57605
         0.82737         0.99713         0.07282      6960.65982
         0.94651         0.82325        -0.67280      6889.48644
         0.97154         0.92011        -0.43586       681.48931
         0.81823         0.76719        -0.15998     14235.58408
         0.83130         1.07433        -0.57394      8566.16331
         1.13810         1.06696         0.12744     11054.30490
         1.18466         0.93316        -0.84758     15526.82606
         1.13414         1.08865         0.01303     10375.21334
         1.01269         1.05047        -0.24169      3200.83799
         1.14784         0.84201         0.18120     12392.93923
         0.91532         0.84218        -0.46688      3219.12620
         1.20454         1.21951        -0.13219     18623.84796
         0.85963         0.85869        -0.35646      3338.90130
         0.89050         1.15539         0.20917     11208.09469
         1.03299         0.79295        -0.31975      8573.96007
         0.94325         0.95745         0.08075      2960.70026
         1.02914         0.78089        -0.30102      9822.87888
         1.13089         1.02850        -0.27882      6824.78761
         0.93550         1.09617        -0.86072     11399.11716
         1.14894         0.94310        -0.07005      6970.00702
         1.10118         1.13476        -0.40630      9861.04677
         1.05423         1.10151        -0.62010      8608.93028
         1.17453         1.01501        -0.01274      9571.50443
         0.90806         0.98732        -0.70086      4115.87961
         0.90346         1.01540        -0.11635      2038.78701
         1.07511         0.86754        -0.57562      6443.31137
         0.97266         0.81141        -0.59409      7142.52095
         0.89577         0.94494         0.17245      5189.41039
         0.93869         1.09516         0.34707     11289.18066
         1.25038         1.04811        -0.16698     13335.66578
         1.23095         0.94386        -0.71133     14666.34297
         0.85190         1.31509        -0.11327     16920.24990
         1.10572         1.17301        -0.09462     12030.62172
         0.82432         0.93200        -0.37953      3945.39952
         0.91955         0.85156         0.38329     12886.92058
         0.88670         0.86823        -0.64716      4274.31354
         1.05687         1.22239         0.09309     14130.25234
         0.85115         1.15077         0.20012     12337.86400
         1.10023         1.21080        -0.21904     13171.16805
         0.82885         1.03536        -0.10094      5880.61749
         1.11199         1.01794        -0.68167      8965.96254
         1.05780         0.97324        -0.71437      6480.48372
         1.02463         1.08333        -0.64192      7280.78421
         1.17566         0.93062        -0.76227     12920.02273
         0.91745         0.81325        -0.81708     10580.84566
         1.00721         1.06624         0.12422      6542.39801
         0.96577         1.07722         0.04201      5186.38426
         1.14860         0.84544         0.10188     11052.28365
         0.94611         0.77669        -0.32815      8710.59711
         0.80683         1.13814        -0.38279     11902.80773
         1.00086         1.02670         0.30713      8828.26617
         1.09913         0.77622        -0.44228     14040.80131
         1.18859         1.05390        -0.11799     10686.45698
         1.04371         1.04906        -0.61619      6204.67532
         1.15220         0.91897        -0.54963      8286.77836
         1.03295         1.10788        -0.26099      5944.20578
         1.33877         1.02438        -0.22475     16903.79049
         0.91471         1.03900         0.19417      6470.02536
         1.05456         0.87019        -0.44894      4266.04766
         1.10994         0.80200        -0.29825     10651.87360
         0.79394         0.99956        -0.72278     11736.36319
         0.78923         1.13341        -0.13796     13068.53667
         1.22489         1.12469        -0.40250     15105.45884
         1.27509         0.86086         0.05544     15489.48672
         0.98681         1.03234        -0.18445      2226.44542
         0.88214         0.90572         0.14548      5453.94979
         1.04172         1.17614         0.38492     16616.64901
         0.97211         1.09275        -0.22743      4053.60170
         0.98615         1.09252         0.06874      6326.34321
         1.03421         1.28392         0.20202     17742.41009
         0.84389         0.98289        -0.56649      4495.50733
         0.84757         0.91149        -0.20764      2633.14146
         0.92486         1.09492        -0.53047      5288.26206
         0.92074         0.86540         0.15116      5959.55181
         1.23945         0.87785         0.15975     14408.27974
         0.99894         0.91465        -0.73890      5014.43568
         0.93172         1.12428        -0.19105      5321.43393
         1.16129         0.93602        -0.17131      7059.86992
         0.77392         0.92040        -0.04036     10279.23702
         1.00502         1.16307        -0.54100      9132.47755
         0.82774         0.83790        -0.53412      7371.12961
         1.02152         1.05063        -0.65396      6148.46365
         0.78594         1.03126        -0.45600     10067.79993
         0.94926         1.13538        -0.57217      7527.73236
         1.17829         0.97905        -0.21102      8038.67212
         0.98228         0.84684         0.38854     12922.71818
         1.26265         0.92363        -0.68009     15990.99556
         1.09382         1.01772        -0.08974      5537.64930
         0.93385         1.07764        -0.25555      3240.93915
         0.84582         0.75465        -0.38769     14224.91502
         1.12880         1.00536        -0.14744      6406.09695
         1.01142         1.07736         0.59417     18946.48408
         1.09355         0.83407        -0.51934      8581.96421
         1.01870         0.79383        -0.59173     10175.81535
         0.93279         1.15363         0.05615      8327.96024
         0.95367         0.86310        -0.34021      1609.12578
         0.87904         0.91196        -0.72446      4688.79132
         1.10201         0.83854        -0.04575      8002.66768
         0.98526         0.98205        -0.20406       961.18947
         1.12613         1.08817        -0.05038      9475.75184
         0.90583         1.18441        -0.68303     12193.31168
         0.75329         1.04163        -0.35374     14421.84037
         1.05776         0.83442         0.13995      8988.48837
         0.93717         0.83322        -0.69621      6458.88920
         1.10634         0.97113         0.46585     14982.90502
         0.97743         0.88745         0.28796      8185.23360
         0.97355         0.90328        -0.02003      2124.37523
         0.75521         1.10487         0.04074     17385.72702
         1.09351         1.19404        -0.12774     12368.54393
         0.95120         0.94511        -0.56639      1462.88105
         1.34780         0.92669        -0.01725     16844.42322
         0.92315         1.10426        -0.02844      5452.28578
         1.11608         0.86887        -0.37816      6540.27837
         1.07514         0.86714         0.54396     18643.06482
         0.99997         0.83418        -0.50012      4876.98506
         0.96567         0.99298        -0.81331      6524.71309
         1.01292         0.88142         0.39108     11678.89925
         1.18493         0.94465        -0.40041      8480.78268
         0.91812         1.10613         0.36865     12381.82419
         0.83762         0.85692        -0.66513      7245.46615
         0.89901         0.77631        -0.23233      9037.25722
         1.12712         1.08434        -0.41934      8916.56318
         1.05946         0.88900        -0.61844      5557.46748
         1.06983         0.80471        -0.68798     12574.67079
         1.08663         1.26597        -0.08889     15822.80763
         1.20560         0.93324        -0.68152     12834.73742
         1.02825         0.97975        -0.92760     10960.51283
         0.82858         0.94805         0.15700      7959.94944
         1.01852         1.13748        -0.27787      6855.50724
         0.93523         1.00121        -0.68539      3934.86645
         1.33715         1.03217        -0.51982     18273.73915
         1.24820         0.98873        -0.15656     11758.57847
         0.97035         1.20428         0.27037     13926.71047
         0.92676         0.97349        -0.54599      1514.17437
         0.98173         0.83869        -0.47818      3965.17736
         1.04581         0.88766        -0.84963      9748.45605
         0.79363         0.81728        -0.15929     11157.25465
         0.79346         0.97867         0.10655     10172.01917
         0.92441         0.76481        -0.31959     10299.32753
         0.98180         0.87705        -0.61394      3449.76123
         0.97830         1.14106        -0.40669      6578.81562
         1.04157         1.07747        -0.72426      8959.59354
         1.00230         1.36655        -0.31355     17831.20020
         1.01543         0.87080         0.23420      7949.86679
         0.84026         0.90752        -0.77396      7576.48056
         0.90268         0.87902        -0.50317      1938.45990
         0.94804         1.00483        -0.59908      2755.46896
         0.94669         0.88133        -0.08606      1819.12873
         1.08914         1.07616        -0.13197      6979.17106
         1.13306         0.99578        -0.75499     10889.68758
         1.03235         0.90438        -0.29391      1938.39591
         0.87871         1.11239        -0.62551      8379.62028
         0.97206         0.86122        -0.05854      3020.57044
         0.89411         1.08482        -0.83848     10948.08039
         0.91295         0.94919         0.20310      5476.17937
         0.85710         1.05952         0.28157     10640.24742
         1.05112         1.10142        -0.68009      9429.63838
         1.22132         0.88866        -0.20167     10646.18940
         0.89325         0.89499        -0.78507      5781.16355
         0.82554         0.84239        -0.32947      6177.62726
         1.17773         1.23221        -0.17677     17784.20933
         0.92309         0.88423        -0.49593      1496.96767
         0.73293         1.04216        -0.17397     17661.68636
         0.87368         0.75146         0.24518     19654.96444
         1.08856         0.87958        -0.26895      4648.69064
         0.88594         1.15992        -0.11689      7962.37253
         0.84635         0.95779        -0.52947      3544.86443
         0.87074         1.10209        -0.68977      9291.78437
         0.88032         1.25120         0.34425     18123.78911
         1.38261         0.87976        -0.10628     18975.38138
         0.94151         1.18395         0.08183      9961.13390
         0.91790         0.78537         0.34616     17047.52547
         1.16464         1.00418         0.11993     10310.28182
         1.11049         1.16159        -0.32645     11224.13954
         0.91512         0.90182        -0.10025      1325.42196
         1.17422         0.84283        -0.45355     11343.67688
         0.94563         0.97401        -0.31497       280.10050
         0.79446         1.18632        -0.33101     15353.02408
         0.79249         1.13515         0.17439     15672.70546
         1.00718         0.99519         0.41258     11205.81576
         0.88151         0.86404        -0.36255      2291.69041
         1.02308         0.88402         0.06251      4544.46860
         0.86114         1.19265        -0.65981     13950.81019
         0.86143         1.23336         0.41257     19715.26779
         1.07624         0.89813        -0.38280      3861.82967
         1.11171         1.08606        -0.18561      8074.74967
         1.03342         0.92113         0.18752      6120.66529
         1.09768         1.05602         0.32263     12546.32096
         0.90768         1.16177        -0.01878      8194.86139
         1.09708         1.05476        -0.03362      7179.57930
         1.22891         0.96559         0.28544     15241.58229
         0.95077         0.91332        -0.49973       956.14846
         1.08041         1.05749        -0.11337      6068.15062
         0.98078         0.87789        -0.69819      4699.15367
         0.85030         1.14786        -0.53423     10333.24550
         1.11358         1.04703        -0.35362      6732.78228
         0.85829         1.17503         0.17808     12619.00239
         1.06890         0.88367        -0.57610      5551.37481
         0.85002         0.97144        -0.36096      2504.56475
         1.00315         0.95803        -0.79863      6342.79141
         0.93334         1.21106        -0.34507      9590.97730
         1.05089         1.05856        -0.63077      6976.50274
         0.97805         0.82492        -0.27689      4156.43673
         0.85709         0.95715         0.30606      9843.57257
         0.93061         1.03616         0.27345      7910.02495
         1.17558         1.00571         0.10018     10578.27129
         1.08645         1.00619        -0.24791      4369.16892
         0.85467         0.98624        -0.42416      2772.15472
         0.82566         1.00658        -0.54094      6095.91707
         1.02754         0.78925        -0.63720     11707.61792
         0.84730         1.06672         0.30038     11792.93816
         1.09601         0.93173        -0.37677      4200.58496
         1.18555         0.92773        -0.58829     10366.64291
         1.26796         0.96082        -0.20049     12312.50168
         0.94558         0.74919        -0.42979     13304.59179
         1.21529         1.09796        -0.30359     13271.70051
         1.08025         1.24294         0.03872     15397.90469
         1.12505         1.10661        -0.42905      9768.93565
         0.91766         0.89725        -0.89627      8189.12372
         1.24775         0.87014        -0.64091     16187.22649
         0.92264         0.91217        -0.00339      2091.33331
         0.85055         1.11429        -0.23793      7044.42854
         1.01863         1.14295        -0.02134      8152.69445
         0.93604         1.14086         0.29044     11594.14111
         1.07494         1.16370        -0.20911      9931.57835
         0.97563         1.12101        -0.05247      6100.93777
         0.85381         1.21525         0.17776     14546.62314
         1.01651         1.18318        -0.01340     10007.52724
         0.83018         0.94215         0.34110     12560.61778
         1.12683         0.81262         0.04850     11777.38926
         1.04456         1.05516         0.33919     11240.92028
         1.05030         0.87992         0.38301     12162.07906
         0.79793         1.04855        -0.28941      8515.53404
         1.22868         0.94687         0.35070     16475.86967
         0.77671         0.84467        -0.37112     11029.40125
         0.90374         0.80305        -0.60413      7847.69854
         1.05840         0.91180        -0.62958      5153.28306
         1.02653         0.94804        -0.31273      1464.33179
         0.82450         0.97652        -0.46540      4793.89428
         1.02353         0.96501         0.05540      3699.01313
         1.11284         0.86247         0.06706      8319.16779
         0.76180         0.94562        -0.16802     10909.43481
         1.20986         1.03638        -0.59091     12774.52311
         0.92415         0.92773         0.20831      5551.91493
         0.86673         0.87212        -0.55626      3673.27051
         0.80910         1.01132        -0.29901      6237.49761
         1.06000         0.74665        -0.59289     18821.36492
         0.87554         0.82988        -0.20506      4564.38875
         1.24915         0.90837         0.19441     14658.28330
         0.83780         1.26721        -0.30137     15576.25584
         1.10968         1.13366        -0.31068      9885.84958
         1.06177         0.82478         0.19410     10745.42623
         0.84900         0.98127         0.14242      6572.50720
         1.18703         1.04429         0.18992     13376.77346
         0.81577         0.95695        -0.00750      6291.07247
         0.99566         0.94911         0.14236      4377.81636
         0.97211         1.01010         0.18087      5447.77391
         0.90908         1.12402         0.25574     10497.78484
         1.11294         1.02590        -0.02881      6988.12052
         1.18422         0.96360         0.11392     10476.88472
         1.13555         0.90590        -0.29620      6070.96897
         1.06276         1.04760        -0.30073      4624.39103
         0.92273         1.16266         0.48826     17673.18838
         1.16683         0.92352         0.17552     10574.15784
         1.24242         0.90644        -0.16302     11347.28384
         1.15025         0.98208         0.00188      7928.57046
         1.06698         1.10042         0.15927      9971.41674
         0.98019         0.89657        -0.92691      9687.47871
         1.04867         0.85668        -0.63222      6667.06732
         1.05942         0.99734        -0.24934      3153.74343
         1.06860         0.85696         0.17093      8594.54282
         0.83226         0.83038        -0.07349      7634.62419
         0.86111         1.12281         0.01290      8172.21347
         1.07615         0.95207         0.18491      7179.67116
         0.88535         1.03889         0.40021     12255.32541
         0.81911         0.87474        -0.58756      6839.27713
         1.01516         1.07229         0.54220     16990.51250
         1.17307         0.92986        -0.52499      8943.25529
         0.98345         0.97183         0.43148     11364.45253
         0.91865         0.97814         0.01869      2411.32431
         1.06935         0.85754        -0.61172      7172.19301
         0.88026         0.76966        -0.29473     10304.76165
         0.95528         1.01781        -0.39982      1472.42643
         0.81651         0.93549        -0.86336     11451.38249
         0.95969         1.02336         0.09250      4174.39419
         1.09454         0.92620        -0.52452      5198.74353
         0.82049         1.04835        -0.01503      7615.26934
         1.03948         1.02238        -0.27048      3068.09289
         0.88592         1.21788        -0.05219     11062.09147
         1.14408         0.97343        -0.42341      6755.77244
         1.11096         1.01834        -0.05428      6501.79344
         0.90958         1.07720         0.30786     10082.20003
         0.98871         0.80405        -0.36148      6301.01420
         0.92810         0.86174        -0.62122      3633.75787
         1.14428         1.29455        -0.26473     19153.67145
         0.97276         1.03589        -0.38650      2127.95640
         0.90316         1.02550        -0.42295      2108.87040
         0.87257         0.86499        -0.14845      3058.06282
         0.97004         1.15896         0.19015     10555.34863
         0.85737         1.02389        -0.01793      4602.68155
         1.01392         0.87797         0.01568      3908.35392
         0.88705         1.06432        -0.82402      9864.07235
         0.83734         0.92947        -0.92252     11473.27197
         1.19836         1.14342         0.00688     15611.73519
         1.14528         0.84747         0.04278     10098.14277
         0.78661         0.97402         0.11825     11054.84274
         1.21611         1.18798        -0.40187     17524.11476
         0.95091         1.01426        -0.60473      3093.95572
         1.21667         1.00236        -0.66440     13438.05103
         1.07298         1.07070         0.38754     13705.15238
         1.09772         0.83470        -0.42204      7877.71317
         0.94493         1.03642        -0.10861      2336.53161
         1.03708         1.11736        -0.05272      7303.03958
         1.21109         1.19105        -0.55615     18463.63355
         1.14142         0.84489         0.06745     10355.29194
         0.85128         1.11529        -0.63607     10034.77132
         0.92235         1.11139         0.20586      8892.30684
         0.96223         1.14106         0.19512      9824.80624
         0.84735         1.21254        -0.48132     13354.24755
         0.85221         0.89301         0.18502      7869.53065
         0.86824         1.21399        -0.70788     15676.77334
         0.81644         0.94601         0.10461      7878.81287
         0.87652         1.05829        -0.27785      3567.54849
         0.87121         1.09111         0.25535     10364.38976
         0.91123         1.09075         0.39378     12699.78673
         1.07237         0.92041         0.32095     10098.63578
         0.85927         1.18690        -0.16252     10109.72088
         1.00761         1.21854         0.32111     16163.77666
         1.21460         0.96468        -0.60205     11962.62960
         0.92172         0.81573        -0.40128      4757.14877
         0.76203         1.06385         0.08330     15462.24737
         1.17387         0.97068         0.15798     10702.26735
         0.78878         0.88607         0.06424     10617.76311
         1.22777         0.79676        -0.15240     16779.80047
         0.92986         0.94748        -0.72712      3816.19537
         1.17805         1.04178        -0.81910     15604.14864
         0.88929         0.75046        -0.70931     17057.01055
         0.94288         0.76749         0.05262     12172.45428
         0.83545         1.25373         0.20912     17697.71998
         1.01660         0.86060        -0.61948      5138.42235
         1.15576         1.05272        -0.21235      8767.97026
         0.86628         0.99119         0.09155      4988.36233
         0.91135         1.14970        -0.77170     12077.17162
         1.07884         1.00195        -0.72427      7974.59088
         0.94313         1.09599        -0.95871     14492.76711
         1.03936         1.02429        -0.53531      4337.43189
         0.85121         1.05094        -0.36637      4610.20469
         0.85200         1.08757        -0.42062      6320.37780
         0.97905         0.77201        -0.03506     10754.13439
         0.95053         1.06391        -0.51775      3798.30214
         0.85849         1.00160        -0.14428      2984.83690
         0.91141         0.93289        -0.50014       931.56109
         1.21409         0.98859        -0.48732     10886.74997
         0.87980         0.97389        -0.22249      1287.08454
         0.83995         1.05663        -0.85600     12754.00680
         1.16874         0.98664         0.42283     16112.03268
         1.33362         0.91357        -0.25548     15789.28836
         1.25282         0.99429         0.28993     16798.54693
         0.89727         1.22145        -0.79265     16824.06639
         0.87831         1.32856        -0.39066     17112.51554
         0.79013         0.86827        -0.19436      8395.86652
         0.97143         0.98311        -0.98241     11522.15202
         0.85390         1.15656         0.33974     15319.58071
         1.32778         1.00835        -0.12738     16175.72439
         1.12508         1.13250        -0.12787     10822.36171
         0.88640         1.10537         0.01015      6525.02818
         1.09460         1.13048        -0.34228      9180.47461
         1.10039         0.90729        -0.53960      5882.28485
         1.00077         0.95530         0.41360     10947.14643
         0.82641         0.85998         0.34256     15133.44003
         1.04318         0.95866         0.00186      3555.35486
         1.01695         0.99864        -0.40429      2089.81608
         0.93287         1.06970         0.41613     12479.05520
         0.89903         0.91112        -0.20726       753.19983
         0.87561         0.82439        -0.24682      4813.67953
         1.03838         1.25035        -0.23354     12905.86466
         0.94486         0.84121         0.23040      8779.50521
         0.98900         0.87156        -0.18267      1975.70927
         1.26686         1.05535        -0.28837     14265.66269
         1.01195         1.05279         0.30630      9653.09987
         0.93322         0.77847        -0.68776     11876.91370
         1.11244         0.82094         0.32410     15437.39240
         1.04864         0.85797        -0.91994     13195.76474
         0.92328         1.09889        -0.65612      7137.79635
         1.07261         1.13391        -0.50813      9398.20891
         0.81663         0.93365        -0.18688      4681.44990
         1.14157         0.91028        -0.00210      7404.70232
         1.07114         0.99584         0.35348     11037.28694
         0.76960         1.06211        -0.13037     12575.01045
         0.86209         1.16756         0.21111     12696.07652
         1.04223         1.05766         0.50066     15751.00345
         1.07635         1.01950        -0.46615      4940.99118
         1.11124         1.10850        -0.53183     10029.86932
         1.02429         0.94202        -0.45448      1907.80628
         0.86732         0.76218         0.11760     15459.87544
         1.05403         0.86649        -0.18494      3955.85594
         0.80226         0.84403        -0.59990      9967.57571
         1.32652         0.90949        -0.14524     15501.66125
         0.91307         0.99009        -0.46000      1235.70333
         1.03053         0.86111         0.35535     11730.50374
         0.90578         0.88398         0.00788      3089.85823
         0.93819         0.92453        -0.57778      1558.07312
         1.09447         1.04005         0.27638     10992.86904
         0.95125         0.93388        -0.22900       147.71422
         1.18276         1.06375        -0.42456     10792.69851
         1.01900         0.82771        -0.11430      5413.48585
         1.11030         0.89164        -0.03022      6200.65483
         0.82725         0.95466        -0.37067      3794.16181
         0.78048         1.00171        -0.00309     10425.18238
         0.80752         1.06579        -0.64123     11280.77773
         1.22115         0.98581        -0.23805     10222.31909
         1.00127         1.03899        -0.05402      3488.07568
         1.02772         0.98452        -0.67474      4901.52574
         1.21215         0.97687        -0.67201     13003.75866
         0.93323         0.95550        -0.76114      4549.02778
         0.94604         0.88461         0.47844     14417.52794
         0.86897         0.78011         0.26358     16603.29793
         1.15962         1.18245        -0.05178     15136.11714
         0.92225         1.22782        -0.49345     11552.30810
         0.78776         0.93137        -0.17486      7540.85821
         0.88259         1.28551         0.10014     15636.84851
         0.97564         0.93906        -0.43721       668.52163
         1.00379         0.81040        -0.38629      6157.70273
         0.81364         1.16492        -0.47339     13369.26343
         0.93618         1.01309        -0.98350     12075.59187
         0.89185         0.83021         0.04895      6599.46437
         0.97771         1.23640        -0.28426     10893.35191
         0.94099         1.08175        -0.29531      3389.86235
         1.09346         0.91308        -0.84659     11135.60684
         0.81725         1.00207        -0.22398      5325.27934
         1.07269         0.97570        -0.86895     10753.41365
         0.82148         1.11558        -0.00935     10036.77493
         1.10536         0.95952        -0.19840      4520.60258
         0.99920         1.12756        -0.35524      6089.21379
         0.97138         0.82916        -0.17167      4023.97872
         1.13077         0.95480        -0.15121      5753.65078
         0.81505         0.98315        -0.63737      7628.22403
         1.06350         0.87677         0.15214      7294.48162
         1.11490         0.83769        -0.05202      8534.34064
         1.06266         0.79716        -0.79684     15440.49645
         1.16384         0.99480        -0.67972     10906.10258
         0.97285         1.03759        -0.62534      4285.52263
         0.93516         0.93751         0.44131     11936.56183
         1.06372         0.79313        -0.02260     10521.66818
         0.94620         1.04196        -0.33032      1968.08652
         1.12266         0.91734        -0.28036      5282.98298
         1.07601         0.90693        -0.03425      4520.37600
         0.77367         1.03828        -0.44544     11834.79448
         0.94025         0.98898        -0.66097      3245.39110
         1.08324         0.80844        -0.01988      9759.55351
         1.02798         1.21586        -0.03207     11726.38676
         1.15885         1.04735        -0.43761      9179.86947
         0.98260         1.10297        -0.46107      5238.97265
         0.84958         0.96746         0.28416      9647.73860
         0.97192         1.14415        -0.51965      7493.76566
         1.14637         1.10479        -0.19476     10337.79327
         0.93811         0.86650        -0.57024      2804.62541
         1.02840         0.99394        -0.85746      9104.31369
         1.03615         1.21662        -0.29768     11167.86039
         1.06154         0.99963        -0.44725      3779.20534
         0.97466         0.77774        -0.44588      9480.44872
         1.16643         1.03973         0.16230     11901.41536
         1.08018         0.77981         0.12442     14304.74197
         1.00507         0.88960        -0.79549      6911.81878
         1.14775         1.05704        -0.57754     10210.45529
         0.90073         1.02860         0.16519      5914.79633
         0.95768         0.89233        -0.52564      1621.95563
         1.08386         0.86157         0.17910      9015.93997
         0.86147         0.87209        -0.71560      6124.35657
         1.04785         0.78144         0.01921     11723.28159
         0.94721         0.80349         0.04254      7998.94753
         1.11577         0.97200        -0.44256      5544.00287
         1.04377         1.21339         0.31502     16754.42684
         1.17198         0.97071        -0.33088      7686.34457
         1.03033         0.83086        -0.62960      7602.04612
         0.79188         0.89003        -0.21350      7455.85023
         1.25304         1.00579        -0.54239     13698.78474
         0.84142         1.20942        -0.12002     12291.28416
         1.09998         0.97398        -0.66244      7316.52477
         0.84554         0.99944         0.05354      5563.31719
         1.02523         0.86136         0.06421      5466.14182
         0.89264         1.27115        -0.58112     15592.21911
         0.96307         1.01853        -0.46641      1926.23739
         1.00100         0.93274        -0.05953      1834.86584
         1.09195         0.86805        -0.55951      6970.18276
         0.83412         1.01147         0.17563      8544.47454
         0.90705         0.88293         0.07579      4122.30468
         1.24466         0.90051        -0.62108     14520.18321
         1.26792         1.06880        -0.63331     17211.76163
         1.16391         1.14500        -0.40312     13065.09459
         0.95632         1.30291        -0.23627     14022.65751
         0.85838         1.13826         0.20917     11662.03369
         1.24527         0.86100         0.07179     14248.21391
         0.80382         1.03493         0.04449      9320.78539
         1.15726         0.83841        -0.29609      9870.40150
         1.23089         1.08433        -0.25512     13497.04590
         1.16074         1.04396         0.25672     13339.89161
         0.79822         0.83710        -0.88041     16355.77727
         1.11916         0.91086        -0.13342      5507.03511
         1.04705         0.93783         0.31375      9087.07366
         1.06338         1.11769        -0.26204      7355.25575
         1.10964         1.08251        -0.80969     13559.42824
         0.94439         1.08541         0.05560      5540.94932
         1.03285         0.91653        -0.00275      3307.30108
         0.99080         0.92829        -0.56902      2077.17404
         0.95025         0.98804        -0.42710       861.21768
         0.98526         1.04615        -0.86021      9618.46780
         0.95573         1.04827        -0.96468     12678.73760
         1.17790         0.89720        -0.39221      8674.39317
         0.79298         0.99515        -0.55605      9109.44954
         0.86931         0.93560         0.22027      7165.17981
         1.09538         0.91552        -0.38369      4353.53755
         0.91683         0.90842        -0.82567      6135.46312
         0.89400         0.86742        -0.32276      1777.52201
         1.00891         1.09218        -0.52860      5848.20193
         0.94036         0.94727        -0.49760       779.67002
         0.88288         1.01325         0.07368      4515.49021
         0.82946         0.99661        -0.13143      4652.99099
         1.11212         1.10777        -0.26573      8843.11840
         0.81448         0.98377        -0.35945      5222.60307
         0.92615         0.97745        -0.26616       377.43323
         1.22634         1.08817        -0.18717     13524.28498
         0.83277         1.10848        -0.55312      9776.21801
         0.90699         0.80537        -0.54944      6927.48857
         1.11834         0.97270         0.39577     13389.00658
         1.01046         1.20751        -0.51155     11160.70956
         0.96971         1.16345        -0.31047      7216.73401
         0.80237         0.78442        -0.51116     14256.97408
         0.90202         1.07471         0.05364      5514.22070
         1.14298         1.07409        -0.91588     17742.67875
         0.87871         0.91435         0.04949      3721.85531
         0.99142         0.72881         0.00971     18172.28291
         1.28210         0.86858        -0.19463     14417.69569
         0.81544         0.89944        -0.22317      4972.94469
         0.89432         1.06495        -0.36165      3424.93232
         0.90488         1.15925        -0.27655      7194.99595
         1.02392         1.21204        -0.20174     10633.87052
         1.14522         0.83462        -0.13660      9608.82888
         1.04036         0.99468        -0.40452      2707.91425
         0.94111         0.96195        -0.26540       144.57268
         1.10847         1.12146        -0.44279      9768.98766
         0.88015         0.77138        -0.56200     11688.53753
         0.93989         1.01911        -0.69477      4591.14957
         1.19118         0.86022        -0.56572     12449.53603
         1.21367         1.09589        -0.32989     13147.96460
         1.04560         1.20055        -0.86348     18016.87592
         1.00771         1.10703        -0.49019      6109.40041
         0.82689         0.81438        -0.25109      8116.15035
         0.89257         0.93044         0.12130      4345.87836
         0.92698         1.14613         0.17881      9738.82231
         1.10739         1.14317        -0.04099     11074.89154
         0.98961         1.07665        -0.76716      8542.82704
         0.98522         0.84272         0.26725      9706.04795
         0.98203         0.96529         0.12098      3883.31541
         0.89636         0.94349        -0.00658      2250.19590
         1.12154         1.05253        -0.25380      7154.35927
         1.01475         1.07673         0.36771     11889.51953
         0.91475         0.96084        -0.76220      4745.86863
         1.13952         0.91616        -0.45100      6770.15157
         0.84829         0.90242        -0.58668      4112.93230
         0.92998         0.90359         0.04376      2818.77445
         1.02771         0.85304        -0.32708      3607.30160
         0.99940         0.89256        -0.88735      9067.16803
         0.89408         1.06090        -0.30853      3155.53614
         0.80671         0.76401        -0.00521     17008.75703
         0.82518         1.14660        -0.46539     11325.05838
         0.99941         0.88971         0.23178      6990.62189
         0.92677         1.06675        -0.69016      6284.77455
         0.87794         1.00665        -0.28716      1898.01146
         1.08082         0.87460        -0.37448      4732.54451
         0.95923         1.03268        -0.58243      3423.37573
         1.01500         0.90914         0.31601      8822.06368
         0.91874         1.01837        -0.38204      1483.08536
         0.83701         1.25983        -0.10775     15086.58136
         0.82201         1.02902        -0.53941      7093.68862
         1.08466         0.94995        -0.41161      3860.27711
         1.00062         1.14415        -0.59437      8760.99216
         1.06897         0.84096         0.34983     13501.08418
         0.98622         0.90417        -0.16519      1108.78978
         1.06488         1.11940        -0.21331      7542.76603
         0.85696         0.83141        -0.70939      8402.56345
         0.88267         1.12264        -0.68232      9676.77600
         0.90559         0.88406         0.43326     13466.12699
         1.08578         1.07829        -0.43344      7022.85966
         1.05660         1.06033        -0.50328      5774.41051
         1.08543         1.05473        -0.47587      6438.16902
         0.91564         0.94502        -0.74212      4185.12980
         1.03208         1.05067        -0.24288      3733.35713
         0.80862         0.95195         0.16650      9721.60119
         0.84643         0.92897        -0.61047      4292.25550
         1.15085         1.15362         0.02430     14000.88905
         0.88017         0.79085        -0.64116     10212.74007
         0.96828         1.19331        -0.56179     10367.22381
         0.82962         0.95182        -0.21523      3620.08950
         1.00122         0.75934        -0.37677     12290.09835
         1.13902         1.00229        -0.25244      6548.81665
         0.91598         1.17676         0.41877     16242.76704
         1.07780         1.21967        -0.23659     12708.01020
         1.21708         0.92212        -0.09519     10125.66558
         1.03482         1.02380        -0.89289     11078.61162
         0.97739         0.96941        -0.21945       613.34844
         0.74714         0.91257        -0.05343     14064.52604
         0.94601         1.08278        -0.06592      4229.86378
         0.94745         0.90444        -0.31050       301.33635
         0.82960         0.91190        -0.61513      5561.86495
         0.76477         0.97041        -0.28327     10533.57622
         1.11359         0.99455        -0.67479      8427.12615
         0.76885         1.05488        -0.33735     12459.71655
         1.22684         0.97108        -0.26754     10318.16907
         0.97140         1.04087         0.20605      6631.62933
         1.19505         0.94862        -0.45852      9375.16228
         0.88699         1.16830        -0.34348      8248.99612
         0.81914         1.19600         0.14299     15340.49928
         0.92870         0.72421        -0.48769     18601.84014
         0.97006         0.86316        -0.47351      2371.52177
         0.82123         0.92935         0.45194     17226.02737
         1.12948         1.24678        -0.03324     17030.22649
         0.92310         1.15662        -0.40043      7194.10512
         0.77783         0.95264        -0.24259      8575.57400
         1.07318         1.23626        -0.55375     14788.00241
         0.99491         0.87230        -0.41241      2108.48631
         1.10931         0.99277         0.21166      9238.60659
         0.79686         1.00955        -0.57299      9289.68815
         0.95597         1.10778        -0.65118      7351.40717
         0.85523         1.07993        -0.90920     14435.52479
         0.97561         0.91360         0.45609     12638.75523
         0.77702         1.06527         0.04155     13047.53625
         0.97422         0.97941         0.09816      3564.40185
         1.06737         0.94425        -0.11825      3300.51343
         1.00730         0.73679        -0.37474     16347.63456
         1.14862         0.92121        -0.21244      6466.27407
         1.07075         0.91715        -0.06287      3942.45147
         1.03249         1.21012        -0.80337     16564.15414
         0.92903         0.80471         0.39145     16425.38777
         1.05746         0.90753         0.23273      7857.59706
         0.79734         0.81078        -0.34305     10995.34293
         0.91256         1.05276        -0.67926      5708.34340
         1.11232         1.22331        -0.51929     15272.18373
         1.14485         0.99763        -0.50734      7780.37650
         0.99257         0.95235         0.11841      3927.90085
         0.84182         1.05924        -0.50186      6382.47939
         1.01726         0.75356         0.01539     14579.16452
         1.28558         1.06192        -0.05594     16058.92556
         0.85454         1.22445        -0.73171     17548.86196
         0.92969         0.92313        -0.36906       146.41477
         0.87889         0.78587        -0.69638     11747.30446
         0.97792         1.03475        -0.16762      2226.81574
         1.11196         0.96898        -0.25121      4800.92480
         1.14849         1.01251        -0.61352      9469.67249
         0.95762         0.96506         0.04030      2454.94027
         0.94708         1.07469        -0.31230      3132.17375
         0.99099         1.00117        -0.40275      1533.14406
         0.82823         1.26359        -0.06922     15992.04808
         1.08697         1.03960         0.55041     18126.82143
         0.85031         1.04518        -0.52997      5591.61045
         1.04143         0.79067        -0.57881     11201.49323
         0.81764         0.83185        -0.28977      7448.90257
         1.04263         0.92822        -0.43019      2392.42208
         1.05741         0.79271        -0.13130      9617.57113
         0.98573         0.96566        -0.03680      1862.88710
         1.00861         0.92502        -0.12662      1529.98497
         1.31754         0.94507        -0.14780     14802.12930
         1.08913         0.99675         0.04305      6075.38899
         1.15978         1.01727         0.21361     11815.59002
         1.02231         1.18998         0.12558     11962.19175
         1.00035         1.04488        -0.15108      3014.42606
         1.04987         1.01274         0.36356     10984.47316
         1.19786         0.93185        -0.59492     11057.79633
         0.87429         0.91820        -0.32771      1151.13138
         0.92413         0.88610        -0.63377      2919.60174
         0.86768         0.80603        -0.59820      8416.63866
         1.06219         0.87457        -0.10515      4318.76755
         0.95689         1.19726        -0.08764      9171.65952
         1.00803         1.26171        -0.61712     15118.83151
         0.76009         0.86067        -0.36034     12526.84695
         0.92035         1.05106         0.12894      5567.82002
         0.93942         0.85457        -0.34768      1954.10454
         0.96204         0.94814         0.23307      5848.01841
         0.78608         1.15766        -0.20445     14492.65895
         1.08914         0.94329        -0.35685      3810.18273
         1.16981         1.04560        -0.64448     11804.78678
         0.75386         0.87406        -0.24890     12837.78157
         1.02480         1.00369         0.10371      4954.86405
         1.01687         0.91306         0.08067      4022.54067
         1.25777         1.00279         0.17782     15350.25022
         1.15109         1.01937        -0.40310      7829.67438
         1.15457         0.86004         0.00139      9471.33168
         1.18741         1.15027        -0.22148     14203.53495
         0.93978         1.01112        -0.47518      1674.03465
         0.89304         1.10110        -0.65074      7752.72884
         0.99885         1.11945        -0.92416     14887.71890
         1.13000         0.87223        -0.13066      6995.98789
         0.84147         1.01319        -0.29667      3806.33412
         0.93655         1.33136        -0.53502     17248.46555
         0.82400         0.98811         0.02526      6390.56402
         0.85628         0.96011         0.10481      5355.41273
         0.92983         0.82246        -0.37069      4066.24687
         1.03674         0.92926         0.55019     16392.09067
         1.18115         0.82448        -0.31573     12153.41037
         0.88771         0.88767        -0.70582      4539.85452
         0.90199         1.32123        -0.20891     15335.38956
         0.92487         0.89559         0.22022      6387.69935
         0.89146         0.76325        -0.85603     18148.22038
         0.80096         1.15443         0.18552     15781.23689
         0.93920         0.98742        -0.04812      1672.99353
         0.83172         1.21765        -0.46601     14571.24159
         1.01184         1.14191         0.42960     15686.78534
         0.93141         1.07281         0.02318      4732.56641
         1.33412         0.99333         0.14059     18212.40187
         1.06461         1.17193        -0.56103     11416.78326
         1.15138         1.06604        -0.54337     10303.73295
         1.04128         0.78608        -0.47417     10573.44187
         1.11862         1.12657        -0.58753     11715.72582
         0.91666         1.09791         0.12742      7141.17199
         0.83942         0.87655        -0.39655      3828.73673
         1.16059         0.94201         0.44989     16308.15015
         0.95486         1.19699         0.32782     14667.14801
         0.94722         0.84051        -0.57450      4277.00086
         0.94173         1.07818        -0.01516      4496.39525
         1.04397         0.99567        -0.55484      3996.03739
         0.88415         0.80207        -0.17330      6748.70919
         1.10969         0.97586        -0.72627      8925.58542
         0.91537         1.00170         0.13709      4597.14182
         1.19342         0.98052        -0.15934      8919.18686
         1.14313         0.80982        -0.00711     12170.24386
         0.84371         0.77206        -0.40513     11848.88573
         1.26012         1.13962        -0.21886     17296.89219
         0.82585         1.21283         0.10038     15057.31227
         1.08038         1.18822        -0.00691     12357.98131
         0.86453         1.00843        -0.31450      2478.95799
         1.16372         1.10292         0.16048     13990.39452
         0.81839         1.30756        -0.16942     18766.36823
         0.78464         0.90962        -0.50427      8751.86869
         1.08816         0.96816        -0.21951      3837.91367
         0.89706         1.01799        -0.67729      4754.06699
         0.85102         0.87652        -0.05018      4462.63258
         0.95311         1.00635        -0.02417      2293.30990
         0.98619         1.17610         0.15656     10991.50052
         0.76076         0.89284        -0.30364     11264.56756
         0.84243         0.96168         0.10131      6048.05754
         1.22247         0.80294        -0.43422     17142.83383
         0.89474         1.11655        -0.41891      5895.01260
         1.18707         0.95877         0.03432      9651.80855
         1.02814         0.79453        -0.13385      8470.76110
         0.95105         0.88045        -0.33512       924.04190
         1.05024         1.13547         0.02549      9178.54340
         1.05558         0.79539         0.18879     12983.97710
         1.00601         1.22178         0.23362     14636.62536
         0.83268         1.18121         0.02852     12423.41000
         0.72455         0.92000        -0.28232     17276.45655
         1.04021         1.08037        -0.90242     13509.11839
         1.05835         0.79858        -0.02934      9727.30122
         1.01491         0.86541        -0.63301      5051.00324
         1.29063         0.97121        -0.34153     13714.65076
         1.17229         1.06076        -0.12834     10094.83528
         0.93770         1.11599        -0.79301     10555.57019
         0.97670         0.82692        -0.71500      7780.68950
         1.08872         0.98017        -0.33133      4011.85773
         1.16419         1.12843        -0.10022     12558.02301
         0.97291         1.07409         0.34336     10611.52498
         1.11206         1.01739        -0.04283      6612.51821
         1.09379         1.33562        -0.17352     19176.79418
         1.11660         1.14145        -0.68828     13749.53341
         1.00962         1.26740        -0.37997     13282.77271
         0.82433         0.95419        -0.79994      9372.80491
         1.14029         0.81487         0.30002     16278.99471
         0.90910         0.84363         0.22231      8854.18777
         0.96239         0.85250        -0.23461      2254.71009
         0.83739         1.11608        -0.28310      7951.55253
         0.80359         0.78876        -0.30789     12521.39176
         1.15886         0.89307         0.26739     12390.55425
         1.01049         0.88964        -0.62398      3899.78358
         0.83446         0.78039        -0.83930     17655.40375
         1.10038         1.17276        -0.20654     11360.17182
         0.89163         1.10851        -0.10165      5607.13823
         0.76514         0.78273        -0.15915     17933.78319
         0.84407         1.16612         0.03115     11074.57546
         0.91468         1.22149        -0.33899     10298.44900
         1.25466         1.11503        -0.32041     15940.16104
         1.05749         1.14669        -0.33470      8519.96917
         0.87969         0.82934        -0.39485      4398.44698
         1.09161         0.84732         0.09625      8651.05363
         0.96315         1.15186         0.07286      8525.00851
         0.83010         1.22429        -0.20417     13672.76041
         0.83728         1.09354        -0.79181     13012.79300
         1.32113         0.94504        -0.01759     15552.13854
         0.78640         1.03785        -0.39588      9821.67158
         0.89612         1.00704         0.32015      9101.58713
         1.05278         1.04069        -0.18496      4202.05650
         0.88256         0.85213         0.08102      6088.67963
         0.83045         1.08753        -0.36780      7425.40352
         1.08770         1.10278        -0.26962      7630.92250
         0.77551         1.01850        -0.62521     13002.15675
         0.91175         1.03206         0.30600      8842.40045
         1.00917         0.99053        -0.17916      1690.66469
         1.03000         0.84937        -0.85325     10964.01422
         0.92685         1.07696        -0.32080      3282.23413
         0.98948         0.97121         0.15020      4530.09449
         0.87532         1.07108        -0.04907      5025.38639
         1.00380         0.93007        -0.79969      6328.46623
         1.13968         0.88326        -0.06235      7434.66612
         0.98130         0.93619        -0.56975      1869.39519
         1.09890         0.96894         0.01324      5709.96186
         1.16047         0.85450        -0.48568     10215.05334
         0.95964         0.90461        -0.19369       617.24300
         0.98498         0.92026         0.51087     14536.56234
         1.18143         1.07784        -0.02110     11823.94262
         0.90234         0.98479        -0.16432      1122.34799
         0.90379         0.89757        -0.10556      1535.99767
         0.98576         1.02894         0.18349      6066.80638
         0.96365         0.74447        -0.42518     14299.67757
         1.24993         0.97002         0.13141     13794.75784
         1.18589         0.94794        -0.11685      8436.69605
         1.02558         0.83934         0.23508      9741.07087
         1.12323         0.79135        -0.07962     12617.54651
         1.03894         0.84527         0.06877      6699.09768
         1.18700         0.88396        -0.12521      9269.25790
         1.04985         0.76134         0.05720     14800.09333
         1.05580         1.15558         0.29566     14230.91822
         0.81585         1.06226        -0.26405      7298.46081
         1.11666         0.87969        -0.38161      6160.07718
         0.84818         1.23226        -0.07877     13169.78033
         0.99581         1.19486        -0.23852      9092.31762
         1.00329         0.82955        -0.95781     14581.88686
         0.97580         0.77215        -0.45989     10367.87178
         1.16702         1.01756        -0.22606      8239.96879
         0.95390         0.98979        -0.02639      1954.29695
         0.88665         0.92615        -0.79225      5747.81272
         0.78330         1.00878        -0.34672      9038.93606
         0.88500         0.88256         0.28770      9417.03913
         1.15766         1.16734        -0.54121     14747.38687
         0.76429         0.87342         0.04418     13671.04640
         1.12737         0.80989         0.09612     12600.22925
         1.06902         1.03737         0.05025      6417.17605
         1.18427         0.84998        -0.18327     10422.21203
         0.75840         0.96748         0.05647     13571.81974
         1.10664         1.24358        -0.53878     16223.30945
         1.12356         0.92271         0.08865      7520.03032
         0.93066         0.95314        -0.33275        80.98084
         1.23578         1.00798        -0.43579     11945.39929
         0.96130         0.77146        -0.18846      9604.73756
         0.97924         0.89861        -0.69073      3949.66341
         1.00780         0.88638        -0.65071      4310.36129
         1.01163         1.16018         0.30674     13463.98386
         1.10214         0.88618        -0.20048      5082.38684
         0.78619         1.08302         0.20164     14989.75302
         0.91296         1.06711        -0.84356      9870.14689
         1.00564         1.06459         0.53846     16533.00966
         1.01033         0.90560         0.50975     14982.12640
         1.10470         0.91997         0.25106      9556.12137
         0.95495         0.96816         0.53475     15021.32417
         0.95748         1.11858        -0.64677      7787.66280
         0.88350         0.90396        -0.86677      7845.20310
         1.22266         0.82688        -0.16667     13836.26724
         1.17848         0.90597         0.08205      9993.16389
         1.10947         1.09149         0.45924     17484.11020
         0.86903         0.89264        -0.25671      1805.43921
         1.04495         0.96604         0.22200      7010.96994
         1.02459         0.90219         0.03151      3718.25381
         0.90477         1.14692         0.26049     11537.34258
         0.79496         0.98315        -0.27668      6971.91211
         0.98471         1.22266         0.15363     13033.57549
         1.11224         1.04002        -0.46869      7029.76715
         1.01604         0.94091        -0.60995      3190.53840
         0.96081         0.98532        -0.25250       578.60930
         1.01143         1.04928        -0.31847      3125.63194
         1.20327         0.92648        -0.24080      9052.38084
         1.01106         0.83860         0.04844      6130.67593
         0.84545         1.15613        -0.44298     10150.09020
         0.83353         0.99882        -0.30298      3960.89919
         1.20383         0.98538         0.24080     13566.08679
         1.32792         0.91149        -0.26191     15552.70498
         0.91300         1.21472        -0.15755      9879.31574
         0.92729         1.16795        -0.02263      8229.53327
         1.12953         1.14799        -0.04692     12197.95288
         1.05013         1.03743        -0.10459      4397.62011
         0.93631         0.87108        -0.10588      2001.86687
         1.04038         1.18736        -0.30569      9859.11776
         1.07879         0.94481        -0.65490      6114.52006
         0.88218         1.01101        -0.62141      4108.00019
         1.13555         0.93449         0.33936     12511.42248
         0.97888         1.08114        -0.84980     10609.09531
         1.07277         0.88069        -0.40434      4319.19345
         1.03335         1.18354        -0.10393      9868.27781
         1.03308         1.07481         0.03702      6348.29365
         0.78366         0.97432         0.09641     11014.20438
         1.13991         0.87471        -0.67560     10750.99246
         1.11335         0.89506         0.06921      7294.54009
         1.11210         1.13482         0.36198     16763.97974
         1.06760         0.90341         0.44638     13821.56072
         1.04080         1.09097         0.13025      8353.43313
         0.77415         0.96972        -0.37124      9443.42983
         1.04559         0.94943        -0.94311     11792.96572
         1.01513         0.86956        -0.17375      2681.11417
         0.93357         1.07634        -0.02620      4339.88865
         1.13108         0.88117        -0.83246     13519.12940
         1.22802         1.04555        -0.59044     13933.65241
         0.96177         0.96139        -0.09696      1004.91736
         0.85416         0.96851        -0.41049      2417.61887
         1.01160         1.17899        -0.37854      8878.66142
         0.88842         1.06184        -0.94086     13169.49947
         0.82001         1.18313        -0.57210     14975.61384
         0.84130         0.99149        -0.29659      3286.09159
         1.17677         0.85611        -0.70197     14165.37711
         1.04671         0.85086        -0.53606      5681.60205
         1.19321         1.02728        -0.77413     14902.43910
         0.93867         0.97707        -0.33903       343.71117
         0.81653         1.22073        -0.15225     14574.15277
         1.07843         1.08298        -0.49716      7366.73731
         1.25019         0.91503        -0.25275     11553.94910
         0.98367         1.11028        -0.29358      4923.57510
         0.93336         0.86729        -0.89570      9055.29912
         0.79131         1.14823        -0.55882     15925.04996
         1.07997         0.97881         0.38777     11989.46258
         0.98990         0.98479        -0.85904      7942.74645
         0.88205         0.96729         0.10132      4302.24418
         0.90749         1.14168        -0.32539      6391.47100
         1.02383         0.92516        -0.75200      5901.27108
         0.87758         1.33720        -0.30009     17060.20252
         0.97735         0.99420        -0.12534      1431.78250
         0.94396         1.05944        -0.10078      3130.84005
         1.05976         1.06078        -0.75528      9572.94084
         0.86815         1.34817         0.07545     18748.53933
         0.96594         0.83767        -0.53413      4243.95736
         1.26260         0.84697         0.31077     19230.31135
         0.86335         0.90136        -0.78771      6704.32729
         1.09072         0.90272        -0.46103      4827.56040
         1.25615         0.99728        -0.03945     12882.83523
         1.06620         0.92288         0.20843      7407.31090
         1.18992         1.06171        -0.30267     10671.85534
         1.16550         0.85256        -0.21583      9338.18684
         0.90230         1.15371        -0.17624      7060.38294
         0.79236         0.87439        -0.02606      9317.15088
         0.95149         1.19776         0.19075     12110.71547
         0.90768         0.97568        -0.49871      1323.59963
         0.96224         0.92242         0.45036     12273.78487
         1.25218         0.85975        -0.19130     13305.53395
         0.90743         1.11246        -0.64746      7882.99677
         0.92480         0.86604         0.08025      4572.81903
         1.05722         0.81630         0.08857      9479.20392
         0.93305         1.17831        -0.50135      8946.50870
         0.96421         0.85310         0.17404      6850.21284
         0.98582         0.89651        -0.35991       993.29418
         0.97495         0.98061        -0.81098      6344.31602
         1.10172         0.77998        -0.09379     12941.30146
         0.83291         0.80847         0.19788     13952.33218
         0.99361         0.99560        -0.52924      2337.13744
         0.99858         0.81356        -0.08273      6268.92164
         0.78881         1.09890        -0.54352     13500.48671
         1.01413         0.83884        -0.83834     10679.10433
         1.02081         1.24199        -0.21429     12018.98119
         1.08938         1.08744        -0.56869      8671.71479
         0.80728         0.93064        -0.16678      5599.93788
         0.79474         0.89757        -0.65899      9625.34561
         0.88337         0.97475         0.03457      3309.31455
         1.29343         0.94084        -0.32500     13701.00469
         1.13687         1.14771        -0.32095     11716.17642
         1.24514         0.94694        -0.48697     12209.09606
         0.85062         1.15300         0.20900     12609.94045
         1.11838         1.13307        -0.64437     12752.91196
         1.02795         0.85539         0.33806     11474.38791
         1.21817         0.97764        -0.39166     10303.25664
         1.28470         1.07114        -0.32803     15752.88272
         0.96283         0.81865        -0.04746      5653.33611
         1.16932         1.06533        -0.43416     10253.33906
         0.87833         1.12894        -0.49879      7635.75412
         1.00754         0.95155         0.17773      5230.75157
         1.00727         0.85956        -0.07829      3525.96097
         1.00276         1.13719         0.10065      8835.00548
         1.00724         1.10018         0.13176      7866.53005
         0.94494         1.12514        -0.05767      6009.85811
         0.93572         1.18158        -0.10352      8295.14185
         0.96585         1.24704        -0.21978     11284.25893
         0.89965         0.87168        -0.96635     11285.58509
         1.04565         1.29986        -0.17097     15700.54535
         1.11170         0.89421         0.32223     11848.65065
         1.17494         1.19610        -0.40386     15959.71936
         0.83519         1.24596         0.22682     17659.13284
         1.22357         1.02699         0.21133     14873.93328
         1.22747         0.94342        -0.12901     10403.16761
         1.11345         1.21854        -0.56357     15516.75273
         1.18882         0.95669        -0.48166      9260.25067
         1.08695         0.81130        -0.61984     11530.23841
         1.00406         1.05108        -0.15321      3287.29849
         1.23897         0.93877        -0.41453     11349.74967
         0.82852         1.03509         0.00509      6846.30172
         0.90803         1.11887        -0.68523      8821.19989
         0.90987         1.04417        -0.45520      2804.85818
         0.93752         0.81574         0.12470      8328.11639
         1.09937         0.84157        -0.72964     11594.51118
         0.77306         0.92490        -0.48019      9951.14288
         1.04295         1.24204        -0.08924     13085.50591
         1.07907         0.98406        -0.61253      5811.99610
         0.86841         1.23758        -0.06713     12528.02566
         0.94370         0.90266        -0.05772      1548.36613
         1.03401         0.89618         0.14118      5719.71314
         0.84816         1.04005         0.06228      6479.09625
         1.23924         0.85210        -0.05935     13392.10271
         0.98565         0.80150        -0.44590      6924.68588
         1.04767         0.98907         0.33539      9845.90693
         0.87431         1.06793        -0.67498      7317.31766
         1.07025         1.29529        -0.46856     16883.31809
         1.05121         1.10254        -0.33030      6342.27956
         1.09728         0.81465        -0.19038      8864.50956
         0.99968         1.23816         0.30342     16508.56801
         1.01252         0.84918         0.17154      7588.65280
         1.07535         0.84096        -0.22691      5973.43461
         0.81330         1.21025        -0.10054     14446.14008
         1.15106         0.88009        -0.16145      7562.84006
         1.10709         0.82127        -0.22211      8698.65692
         0.80435         0.97655        -0.25234      5916.64230
         0.92170         1.00659         0.02253      2905.78320
         1.19484         1.21018        -0.47844     17959.62335
         0.98881         1.06788        -0.77864      8434.03025
         1.18944         1.09913         0.25331     16461.95991
         1.15101         0.88323        -0.70589     11553.61345
         0.79309         0.89571        -0.55224      8437.30101
         1.05127         1.26769        -0.58125     15981.01894
         0.79429         1.13877         0.05766     14064.11498
         0.78353         0.89731         0.36122     18239.60733
         1.19434         0.86075         0.24928     14547.79954
         1.02737         0.99069        -0.08946      2671.18551
         0.96013         0.77973        -0.30416      8404.65078
         1.01755         0.80018        -0.45393      7974.95478
         0.88975         0.94049        -0.07119      1707.88091
         1.17339         1.18213        -0.40889     15245.09212
         0.95973         0.82462        -0.44643      4400.46275
         0.86120         0.93943        -0.74794      5773.73295
         1.07168         0.97930        -0.42286      3658.14245
         1.25463         1.02962         0.12322     15162.73822
         1.01659         1.11837         0.36881     13353.19827
         1.06894         1.03031         0.02300      5909.10093
         1.19267         0.92854        -0.64547     11580.07703
         1.07959         1.02143        -0.62497      6796.70836
         1.24450         0.88652         0.08542     13468.00685
         1.04709         0.91372        -0.12640      2731.82094
         1.18092         0.97215        -0.26797      8045.72657
         0.83238         0.89878        -0.31855      3562.24485
         0.79241         1.09605        -0.58234     13454.14600
         0.90023         1.24510        -0.05075     12041.89962
         1.08907         0.91724        -0.11077      4297.81132
         1.20729         0.90249        -0.17686      9646.20527
         0.89560         1.06777        -0.07250      4128.31285
         0.96313         0.81282        -0.05881      6021.34742
         0.82750         0.91848        -0.28023      3653.43076
         0.77367         1.02325        -0.34207     10694.16300
         0.89223         0.85087         0.02078      4917.06044
         1.07596         0.96602         0.11910      6173.96494
         0.92628         0.85096         0.43531     14638.17387
         1.19630         1.10174        -0.48584     13258.54033
         1.13708         0.88484         0.50355     18137.83253
         0.84184         1.22287         0.10476     14540.47171
         1.02389         1.24996        -0.48513     13383.59135
         0.89731         1.10177        -0.35883      4871.96464
         1.11220         1.00956         0.08585      7759.01723
         0.90246         1.00287        -0.93196     10314.75476
         0.97770         1.03629        -0.48374      2768.91504
         1.05829         1.14137        -0.63038     10649.04505
         1.09289         0.90693        -0.10957      4600.70022
         0.79604         0.86753         0.31453     16482.67041
         0.83320         1.16458        -0.29861     10599.40029
         0.80833         0.79235        -0.42133     12061.90240
         0.97157         0.82449        -0.24185      4129.92749
         0.88238         1.03180        -0.03400      3673.33610
         0.82545         0.90447         0.07750      7122.33707
         1.04741         1.02135        -0.24126      3323.13166
         1.09310         1.12403        -0.36479      8896.80892
         1.09830         0.97374        -0.28383      4266.31242
         0.90312         1.03036        -0.06749      2814.76709
         0.76649         0.82666        -0.07348     14341.68731
         0.96800         1.01482         0.21000      6071.15782
         0.96092         1.06171        -0.89909     11057.78280
         1.09510         0.88928        -0.30461      4653.09380
         1.21840         0.91765        -0.87888     18522.45910
         1.33590         0.96015        -0.10321     15896.06188
         0.83111         0.93273         0.29163     11127.23513
         0.92528         0.80348        -0.84478     12212.73059
         0.96307         0.81891        -0.41074      4704.54973
         0.85828         1.01834        -0.66585      6016.07677
         0.87347         0.94281         0.12182      4900.89393
         0.91815         1.09907         0.12527      7133.72311
         0.85031         1.06699        -0.41450      5511.50733
         0.82950         0.95557        -0.28545      3525.83330
         0.91053         0.98563         0.08695      3585.84457
         0.99927         0.96024        -0.74999      5190.92282
         0.98836         1.01042        -0.35634      1545.26015
         0.82532         0.99897         0.26623     10976.88643
         0.86553         0.90115        -0.29479      1714.44105
         1.03176         1.19196        -0.17029      9948.49221
         0.93152         0.84921         0.41642     13969.42798
         0.89491         0.81318        -0.30671      5121.56149
         0.96225         0.99639        -0.91285      9333.41431
         0.92540         0.90970         0.10318      3695.90040
         1.32529         0.94087         0.01337     15960.71698
         1.08243         0.94810        -0.58935      5332.59754
         0.98590         1.21221        -0.27477      9782.41568
         0.90922         1.15874         0.16181     10181.59104
         1.15433         1.15598        -0.38421     13047.12435
         1.10176         0.88894        -0.47359      5768.32308
         0.88721         1.12263         0.00833      7183.48903
         1.19378         0.91405        -0.70633     12957.18324
         0.76980         1.01663         0.21651     15544.20731
         0.93748         0.84800        -0.11805      2967.63832
         0.79626         1.14603        -0.31217     13018.98278
         1.20367         1.04734         0.07406     12711.90167
         1.26869         0.92499        -0.13357     12493.71245
         1.10164         1.15822        -0.57986     12349.21126
         1.11933         1.13029         0.11015     12519.31693
         1.05515         1.25917        -0.07466     14411.69778
         1.25701         0.92036        -0.00889     12607.80142
         0.96789         0.78392         0.05600     10302.06626
         1.26117         0.81600         0.19263     19114.46233
         1.11425         1.02997         0.18310      9754.43225
         1.18962         1.03720         0.12787     12393.81715
         0.85691         0.87148        -0.68220      5793.85503
         0.75197         0.97919        -0.40826     13152.71993
         1.10831         0.94782        -0.70653      8318.99016
         0.74508         0.89190         0.18150     18472.29137
         1.07702         0.89573        -0.01295      4979.77673
         0.85572         1.24945         0.15356     15629.63610
         1.06115         0.83146         0.05272      7996.00336
         0.95482         0.95433        -0.35074       162.87480
         0.93672         0.91217        -0.53962      1267.55412
         0.99113         1.06062         0.59356     18328.04768
         0.90596         1.06437        -0.13597      3386.70954
         0.93322         1.14382        -0.96866     17291.77336
         0.89718         0.93353        -0.77377      5083.41454
         1.02697         1.04097        -0.69105      6591.86038
         1.14940         1.01200         0.14877     10223.54681
         0.96941         0.94829        -0.69938      3556.34456
         0.75799         1.04806        -0.00443     14561.44360
         0.87673         1.17489         0.16195     11640.20494
         1.09369         0.94697         0.25321      9074.54335
         1.00009         0.86151        -0.10344      3082.16890
         1.19545         0.96485         0.20782     12375.27594
         0.81246         0.85658        -0.81307     12093.41582
         0.79288         0.96918        -0.71199     10903.23087
         0.78167         1.02645        -0.06093     10325.09558
         0.84278         1.15450        -0.10245      9660.01943
         1.14343         0.98875        -0.64714      9278.73109
         1.36113         0.98826        -0.46705     18166.33281
         0.76912         0.99269         0.21747     15292.82021
         0.88339         1.08071         0.16695      7884.07723
         1.29868         1.04935        -0.32744     15725.16224
         1.10920         1.14920        -0.19294     10656.25506
         1.01495         1.06554        -0.94779     13719.69295
         0.93167         1.04098         0.46973     13532.61681
         1.31614         0.87880        -0.11009     15825.49334
         0.78093         1.13920        -0.16440     14251.18978
         0.94618         0.90692        -0.35750       309.09039
         0.79593         1.11540        -0.28045     11489.53660
         0.80927         0.82408        -0.57252     10304.61670
         0.99159         1.05650        -0.45698      3498.91407
         1.10129         1.10357        -0.98613     19549.76024
         1.26882         0.91447        -0.25420     12511.23492
         1.07854         0.76961        -0.13299     13178.55282
         0.82395         1.01282        -0.24505      5026.76381
         0.98328         0.91556        -0.76424      5157.25520
         1.01681         1.15483        -0.24460      7625.34532
         0.99164         1.13161        -0.15903      6205.40840
         0.96565         1.02441         0.21364      6333.27926
         0.97311         1.10605         0.04536      6389.39655
         1.37145         0.97053         0.04547     18576.72207
         1.20138         0.92262        -0.47559     10001.11046
         1.03781         0.88485        -0.00730      4043.87110
         0.94316         0.90092         0.06553      3149.77338
         0.98850         1.00675        -0.65336      4040.34594
         1.23827         0.90591         0.03661     12272.29439
         0.90565         1.12174        -0.34696      5554.06472
         0.80192         1.00554         0.13653     10245.39706
         0.91716         1.15073        -0.16781      6711.13701
         0.98779         0.97501         0.29498      7577.98753
         0.87292         0.92008         0.35185     10818.05348
         1.13031         1.06237         0.24315     12397.90174
         0.86992         0.94042        -0.99612     12243.37300
         0.84181         0.93232        -0.14740      3124.23175
         0.93815         1.05160         0.05306      4370.80402
         1.15853         0.98764         0.21208     11138.72260
         0.78407         0.85967        -0.25469      9255.99855
         1.08963         0.82015         0.31986     14691.00657
         0.91220         1.28086        -0.50268     14613.70242
         0.97659         1.15397        -0.60526      9021.22609
         1.00197         1.08253        -0.32923      4153.87355
         1.00891         1.04395        -0.80619      8615.64678
         0.95416         1.05851         0.13281      5743.08944
         0.75598         1.07117        -0.29378     14874.98658
         1.00027         1.32223        -0.30917     15613.44693
         0.99875         0.93732        -0.62192      2893.58415
         0.89017         1.22510        -0.41319     11445.61283
         1.05667         0.84499         0.29941     11637.39016
         0.96198         1.08222        -0.99813     15387.64266
         1.34673         0.85496        -0.15333     18255.96509
         1.00547         1.21399        -0.23162     10240.24594
         0.86419         1.13394        -0.00422      8341.69459
         0.77985         1.04583        -0.19028     10503.49568
         0.85610         1.01987        -0.85889     10360.45703
         1.01658         1.07566         0.33042     10981.97414
         1.13283         1.28041         0.02246     19282.20185
         0.89596         1.20583        -0.32300      9820.18213
         0.93639         1.02979        -0.09439      2245.82023
         0.91681         1.11609        -0.75458      9901.11016
         0.77365         0.89932        -0.58677     11233.16232
         0.97192         1.12071        -0.14094      5502.86431
         0.99936         1.02449        -0.03107      3243.09269
         1.08948         1.15655        -0.10447     10548.35055
         1.16866         1.22054         0.02292     17997.65543
         0.91866         1.03720        -0.35083      1967.53072
         0.83840         1.06809         0.07073      8009.15992
         1.07868         0.91674        -0.21618      3469.29161
         1.36593         0.89861        -0.37194     18192.98961
         0.90708         0.94287        -0.70410      3575.60776
         1.07628         1.03901        -0.95601     15105.91136
         1.00593         1.10735        -0.32929      5271.28774
         0.80460         1.06952        -0.44401      9375.95482
         0.98955         0.78440        -0.36545      8490.44523
         1.03672         1.10904         0.08147      8281.12039
         0.91123         0.85194        -0.02823      3837.76670
         1.11244         0.93795        -0.40145      5010.28321
         1.06857         0.93994        -0.24611      2888.59586
         0.96066         1.31055        -0.55060     16276.44007
         1.08945         0.77520         0.01027     13788.62945
         1.05114         0.80162        -0.37483      8502.84773
         0.92706         1.16091        -0.41868      7472.79026
         1.12710         0.97416        -0.01567      6647.42579
         0.92724         0.83424        -0.49550      3876.14269
         0.98677         0.84993         0.23232      8466.11978
         0.88555         0.85363        -0.57807      4085.51178
         1.17966         0.79470        -0.34417     15055.95449
         0.91020         1.20979        -0.33899      9772.17190
         1.16299         1.15042        -0.47637     13680.27904
         1.30142         1.02951         0.01071     16260.04459
         1.06134         0.89249        -0.86291     10614.11370
         1.11018         0.97311        -0.26888      4763.85563
         1.07381         1.04805        -0.54342      6363.06322
         1.09360         0.99388        -0.54332      5746.08140
         0.83215         0.92297        -0.69171      6454.38804
         0.98510         1.15635         0.19848     10776.74749
         1.14680         0.80873         0.31932     17456.96842
         1.31210         0.87789        -0.52669     17615.26231
         1.16816         0.87274         0.21085     12298.54531
         0.95904         0.91504         0.26815      6960.54998
         0.80060         0.86347         0.01933      9526.86480
         0.89331         1.17944        -0.13487      8612.21068
         1.12030         0.99352         0.36576     12929.97198
         0.97521         1.01533        -0.33803      1419.87922
         1.12412         0.85630         0.31495     13456.09213
         1.07391         0.94289        -0.41386      3424.58985
         0.89457         0.96962         0.05742      3275.94414
         0.89115         0.86699        -0.90484      9710.12983
         0.91607         1.29612        -0.68529     18029.87811
         0.83367         0.95442        -0.41517      3505.26735
         1.09308         1.03321         0.15833      8637.88244
         0.80095         1.00881         0.29755     13939.71358
         1.01429         0.86425         0.19863      7433.87060
         1.14894         0.95666        -0.13570      6652.21993
         1.00018         0.79515        -0.28935      7328.22348
         0.82935         1.08687        -0.04794      8002.10195
         1.10351         1.08043         0.14063     10292.16556
         0.92700         0.75634        -0.63053     14274.25835
         0.89658         0.99601        -0.55520      2485.61841
         1.24817         0.99342        -0.03276     12463.33772
         1.05149         0.86891        -0.70064      7322.51722
         0.84640         0.95049         0.05715      5064.01384
         0.86839         1.10420        -0.22753      5751.94137
         0.87076         0.86407        -0.34446      2621.79339
         1.10102         1.02285         0.34962     12409.85253
         1.08458         0.95445        -0.52115      4679.99878
         1.03825         1.23962        -0.71765     16326.23328
         1.10915         0.99415        -0.24033      5066.18732
         1.24110         0.89015        -0.05991     12026.22615
         1.09084         1.24093        -0.38041     14443.48015
         1.13909         1.02186         0.45953     16615.59307
         1.05150         1.09819        -0.56615      7698.27369
         1.01601         0.85381        -0.16525      3453.77222
         1.18928         0.85992        -0.63028     13327.06046
         1.15314         0.78153        -0.06220     15141.91992
         1.13189         0.89951        -0.01229      7082.72225
         0.97058         1.03474        -0.83180      8240.99648
         1.06620         1.24295        -0.01380     14419.95329
         1.17127         0.91845        -0.23552      7555.08328
         1.21302         1.05471        -0.07094     12156.02075
         1.04045         0.92485        -0.02330      3228.01421
         0.96987         0.73621        -0.13833     15405.93511
         0.99349         0.97227        -0.45045      1307.12913
         1.11591         1.13061        -0.48524     10772.46883
         0.97328         1.03003        -0.76923      6622.59470
         1.12496         0.97155        -0.29551      5412.30902
         0.94323         1.19500        -0.58457     10695.01412
         0.92688         0.91677        -0.06944      1267.11411
         0.88897         1.08517         0.03489      5958.82131
         1.03520         0.85432        -0.80939      9741.00086
         1.31495         1.02933        -0.45637     16573.41597
         0.82632         1.30891        -0.06874     18332.78431
         1.12819         0.84981        -0.40798      8241.25615
         0.79404         1.00979        -0.23560      7699.57849
         1.01508         1.18463        -0.76056     13899.14880
         1.09721         1.27615        -0.18090     16370.74979
         1.15802         1.09850        -0.63010     12865.71250
         0.84830         1.06749         0.13151      8322.19948
         1.01979         0.91715        -0.14407      1779.17882
         0.97506         1.04057        -0.58987      3942.19799
         1.12913         0.78388        -0.67469     17787.60568
         1.16137         0.94097        -0.67328     10326.74196
         1.12772         1.12707        -0.25986     10352.13425
         0.95079         1.27225         0.18010     15320.54568
         1.15569         1.00994         0.37960     14894.23447
         1.29050         1.00174         0.05965     15457.71997
         1.09971         0.94419         0.23877      8990.98751
         0.83493         0.95263        -0.61322      5180.43506
         1.00721         1.27472         0.09729     15224.36444
         0.77002         1.12153        -0.24351     14872.53454
         1.17626         0.84638        -0.39099     10747.24767
         0.84535         0.81252        -0.85858     13802.14439
         1.03370         0.86959        -0.30359      2994.27044
         0.91767         1.23625         0.17423     13664.94556
         1.01800         0.76521        -0.21093     11541.04462
         1.00616         0.93741        -0.85916      7888.11969
         1.14565         0.98207        -0.38275      6734.39870
         0.92351         0.82617         0.20162      9271.62301
         0.85688         0.98428         0.11559      5718.73575
         0.95655         0.96346         0.23631      5927.49414
         0.94345         0.93434         0.48831     13586.99423
         0.96642         0.78036        -0.45868      9095.23616
         1.06943         1.01719        -0.18177      4130.03989
         0.90191         0.86626         0.32206     10576.03392
         0.93893         0.95253        -0.84264      6426.63451
         0.93641         0.99909        -0.20356       886.20329
         0.88754         0.89056        -0.44147      1529.36404
         0.91846         0.89103        -0.98924     11309.37248
         1.16389         0.79758         0.00827     14347.14506
         0.82570         1.01041        -0.72099      8895.56282
         1.13542         1.00597        -0.69188      9950.23287
         0.89474         0.92832        -0.33963       507.12646
         0.85341         0.90698        -0.36667      2240.23397
         0.91646         1.18199        -0.75893     13388.85246
         0.88943         0.96346         0.24820      7062.79902
         1.04682         1.03463        -0.68058      6832.08987
         1.28858         0.97940        -0.64323     16521.70121
         1.19850         1.01632         0.06299     11452.73398
         1.15733         1.06245        -0.49543     10015.43182
         0.95768         1.37621         0.05041     18698.53359
         1.18421         0.90108        -0.24058      8473.62829
         0.98195         0.92223        -0.09064      1294.07767
         0.79686         0.82177        -0.72095     14004.74448
         0.88641         0.96924         0.02875      3084.37005
         1.29120         1.01756        -0.02715     15148.59385
         0.98787         0.79707        -0.84224     13772.53693
         0.90800         0.88790         0.07311      3912.07227
         0.82735         0.96702         0.08739      6824.79182
         1.09936         0.97516         0.21375      8664.99180
         0.82250         1.02485        -0.14163      5802.02188
         0.95915         0.82651        -0.53503      4963.95551
         0.76591         1.09136        -0.67916     18524.63733
         1.16931         1.17461        -0.29891     14430.81052
         1.01556         1.06022         0.00283      5014.81695
         1.01219         1.06670        -0.57289      5385.75852
         1.15401         0.97133         0.34788     13496.07125
         1.19646         0.94622         0.11278     10915.91974
         1.08272         1.03435         0.11572      7658.92548
         1.05528         0.91704        -0.26188      2524.91014
         0.81462         0.80565        -0.43229     10196.58859
         0.83510         1.05328        -0.08269      6148.27186
         1.08302         0.99632        -0.23632      4036.74080
         0.89092         1.17691        -0.44954      9186.09436
         0.80712         1.00550        -0.58048      8182.24389
         0.86654         0.91757         0.17886      6538.40348
         0.99240         0.83566         0.08429      6501.54267
         0.86650         1.16559        -0.44981      9537.71551
         0.84941         0.86608        -0.55757      4745.50461
         1.31184         0.88507        -0.44804     16462.59297
         0.88601         0.97946        -0.29170      1070.31808
         1.26585         0.93954        -0.28573     12193.38471
         1.28803         0.94739        -0.73127     18093.51164
         0.85367         1.06649        -0.47744      5750.07437
         0.94665         0.91021         0.44529     12422.31215
         0.81653         1.06955        -0.57352      9582.42239
         1.16158         0.91755        -0.10399      7475.92584
         0.78512         0.88140        -0.77473     13296.65109
         0.89845         1.04175         0.50493     15416.02960
         1.00779         1.08262         0.23401      8971.88702
         1.19228         1.08119        -0.05282     12230.85151
         1.13918         0.98168        -0.60411      8349.07280
         1.03695         1.17605        -0.01483     10229.01361
         0.86936         0.85531        -0.97270     12995.69703
         1.03391         0.97449        -0.68740      5161.21047
         0.91793         1.15189        -0.17796      6726.84657
         1.03694         1.02147         0.28242      8895.09891
         0.91073         1.08299        -0.21811      3716.25779
         0.80038         0.92164        -0.26240      5981.18953
         1.23413         1.03355        -0.67101     15094.80028
         0.85229         0.93462        -0.14681      2540.79820
         0.84902         0.87325        -0.96877     13055.69014
         0.96843         0.84873        -0.29433      2448.86180
         0.93808         0.77744        -0.48548      9412.56677
         0.82701         0.86981        -0.67575      7613.20745
         1.06352         1.09867         0.05713      8431.35302
         1.07925         0.80718         0.25187     13848.22752
         1.04310         0.93047        -0.56119      3495.67844
         1.25060         1.08128        -0.04763     15110.10727
         0.92853         1.01590        -0.26136      1189.52967
         1.18372         0.91656        -0.23638      8186.82312
         0.90958         0.99410        -0.37536       963.24923
         1.04438         1.06465         0.35893     11988.44111
         1.00066         0.92575        -0.59937      2687.23663
         0.85804         0.80831        -0.07063      7941.78696
         1.18714         1.04778        -0.36663     10222.74030
         1.05976         0.87223        -0.58771      5750.91616
         1.04465         0.98512        -0.14719      2740.03391
         0.84972         1.05471         0.06592      6872.99533
         0.85749         1.08988        -0.55313      7319.01908
         0.95921         1.26115         0.08739     13691.09074
         1.38450         0.95842         0.00331     18726.06221
         1.05317         0.90456        -0.41776      2996.64923
         1.01401         1.03704         0.47874     14034.98099
         1.15789         1.15522        -0.10415     13453.63947
         0.80336         0.80664        -0.32432     10735.32519
         1.19364         0.87820         0.06972     11204.51787
         0.88566         0.77861        -0.43617      9434.55514
         0.89416         0.81428         0.28717     13027.33680
         0.93035         0.98466        -0.19002       677.38133
         0.78087         0.94228        -0.79075     13682.87465
         0.99033         0.81479        -0.60838      7407.67442
         0.98848         0.80046         0.25948     12768.99859
         1.11964         0.98551        -0.14517      5629.42275
         1.09956         1.06343        -0.64566      9212.56812
         0.93903         0.76563         0.31917     18286.13763
         1.16325         1.06812        -0.11530      9994.29890
         1.08875         0.84628        -0.49138      7260.70673
         0.87194         0.83432        -0.45220      4583.56061
         1.00638         1.13896        -0.30047      6649.03172
         0.83618         1.21650         0.23753     16527.81893
         1.20727         1.07776        -0.36688     12237.40111
         0.79567         0.94635        -0.61669      8705.57036
         1.05456         0.75662         0.17346     17343.36185
         1.08314         0.77864        -0.74398     17567.35060
         1.06062         0.74248        -0.22411     16570.98840
         1.08896         0.98026         0.41627     13058.99889
         0.89030         1.10424        -0.32275      5055.56584
         0.95836         1.02956        -0.53365      2781.55241
         0.86033         1.14714        -0.06554      8612.18197
         0.89299         0.78219        -0.60973     10508.71785
         1.05958         0.85668        -0.67445      7791.90244
         1.20937         0.98296        -0.26216      9589.81137
         1.26940         1.08175        -0.51815     16386.96581
         0.92162         0.82914         0.10886      7153.09987
         1.10496         0.83051        -0.37189      8217.97776
         1.03679         0.97699        -0.37441      2170.08066
         1.01446         1.10719        -0.02595      6479.19081
         0.97228         1.14872         0.03270      8031.91369
         1.16772         1.11701        -0.60056     13663.01409
         0.96192         0.86850        -0.09697      2264.43701
         1.27685         0.94755         0.36543     18851.14985
         1.20176         0.82275         0.18351     15905.70459
         1.13007         1.07831         0.10210     10786.81800
         1.00151         1.10723        -0.05281      5965.50694
         0.85088         1.07533        -0.30257      5403.65073
         0.84506         1.07123        -0.27001      5542.83683
         0.90007         0.99318        -0.23788      1050.53573
         1.01465         0.76155        -0.59206     14467.33767
         1.06687         1.07370        -0.08364      6326.67259
         0.79170         0.99083        -0.27694      7482.37150
         0.80478         1.05961        -0.16516      8343.31410
         0.95280         1.23583        -0.26728     10645.34084
         1.26457         0.89819        -0.04193     13081.03972
         1.18779         0.81126         0.11373     15233.06547
         0.93074         1.13194        -0.36049      5761.61502
         1.14198         0.76795        -0.09578     16219.44159
         0.76345         0.96631        -0.01512     11956.73569
         0.81507         1.00760        -0.44937      6203.22473
[truncated: 250,121 more chars]
