# Supplementary material for: Computational Investigation of the Potential and Limitations of Machine Learning with Neural Network Circuits Based on Synaptic Transistors
Source: J Phys Chem Lett. 2024 Jun 28;15(27):6974–85. doi: 10.1021/acs.jpclett.4c01413 (PMC11247485; doi:10.1021/acs.jpclett.4c01413)
Supplement: Supplementary file 1 — jz4c01413_si_001.zip [file jz4c01413_si_001.zip › SI/kfcnAAbreakdown.m]

function a = kfcnAAbreakdown(XN,XM,theta,i)
% this function is used to return component function components of the
% covariance matrix used to analyse individual component functions 
% (K* in (K*)c in the article)
% make sure the formula is the same as in kfcnAAfit which is the full
% additive kernel (summing over all coordinate sets)
global Nsets coordsets 
a = exp(-(pdist2(XN(:,coordsets(i,:)),XM(:,coordsets(i,:))).^2)/(2*exp(theta(i))^2))/Nsets;
