# Supplementary material for: Computational Investigation of the Potential and Limitations of Machine Learning with Neural Network Circuits Based on Synaptic Transistors
Source: J Phys Chem Lett. 2024 Jun 28;15(27):6974–85. doi: 10.1021/acs.jpclett.4c01413 (PMC11247485; doi:10.1021/acs.jpclett.4c01413)
Supplement: Supplementary file 1 — jz4c01413_si_001.zip [file jz4c01413_si_001.zip › SI/kfcnAAfit.m]

function a = kfcnAAfit(XN,XM,theta)
% HDMR-type kernel with squared exponential component functions
global Nsets coordsets 
a = exp(-(pdist2(XN(:,coordsets(1,:)),XM(:,coordsets(1,:))).^2)/(2*exp(theta(1))^2));
for i=2:Nsets,
    a = a+exp(-(pdist2(XN(:,coordsets(i,:)),XM(:,coordsets(i,:))).^2)/(2*exp(theta(i))^2));
end;
a = a/Nsets;
