# Supplementary material for: Computational Investigation of the Potential and Limitations of Machine Learning with Neural Network Circuits Based on Synaptic Transistors
Source: J Phys Chem Lett. 2024 Jun 28;15(27):6974–85. doi: 10.1021/acs.jpclett.4c01413 (PMC11247485; doi:10.1021/acs.jpclett.4c01413)
Supplement: Supplementary file 1 — jz4c01413_si_001.zip [file jz4c01413_si_001.zip › SI/NNviaHDMRGPR_prod.m]

% This code is made to test the principles and working equations of the
% method of building a representation of the form of a single hidden layer
% NN with neuron activation functions built with a 1st order additive GPR 
% in redundant coordinates. 
% This code was not produced as an end-user aimed distribution. No effort
% was made to optimize CPU or RAM performance. 
% Contact Sergei.Manzhos@gmail.com with questions about the code or the method


% The code for the GPR-NN method was provided in J. Phys. Chem. A, 127, 7823–7835 (2023)
% This particular version is for the H2O PES calculaions and perovskite band gap calculatins
% in the main article using a product kernel modeling transistor transfer function
function a = NNviaHDMRGPR_prod()
% This is the main function implementing the method
% output is a vector containing [trainRmse testRmse]
tic
clear all
format compact
%format long
global gprMdl polorder kernel_noise
global D d Nparams Nsets coordsets widths
polorder = 1   
neuron_noise = 0.0     % noise addition to the neuron % noise addition to the kernel. NB: noise senstitity is high, start with small values
ifnormalize = 0               % if 0 then rescaling to [0,1] if 1 then normalizing

% NB: length_parameter enters as as exp( .../(2*exp(l)^2) ) in the kernel function

% select the data to fit
material = 'H2O'
switch material
    case "H2O"
    length_parameter = log(0.45)  % water: about 0.45 is good. NB: this matters for the RBF kernel not for the product kernel mimicking transistor transfer functions
    SigmaF0 = 1e-13               % this is to be understood as sigma^2 in GPR equations. Such low values are best for noise-free runs. With the noise it needs to be increased
    x = dlmread('h2o.dat');       % First D columns are features and the last column
    V = x(:,end);
    x = x(:,1:end-1);
    case "perovskite"
    length_parameter = log(1)     % perovskites: about 1.0 is good. NB: this matters for the RBF kernel not for the product kernel mimicking transistor transfer functions
    SigmaF0 = 1e-7                % this is to be understood as sigma^2 in GPR equations. Such low values are best for noise-free runs. With the noise it needs to be increased
    x = dlmread('perovskite_ML_data.dat'); x=x(:,1:end-1); % last col was heat of formation not used here so we remove it
    V = x(:,end);
    x = x(:,1:end-1);
    x = x(:, [1:3,5:7,9:11,13:15,17:19,21:23,25:27,29:31]); % see MRS Advances (2024)doi.org/10.1557/s43580-023-00749-1 about variable selection
end

[Npts D] = size(x)
for i=1:D,
    x(:,i) = rescale(x(:,i));
end;
if ifnormalize, x=normalize(x); end;

rmse_train = [];
rmse_test = [];
DD = [];      

switch material
    case "H2O"
        rrmax = 37    % number of added redundant coordinates. rrmax+D is the total number of terms / neurons
    case "perovskite"
        rrmax = 101
end
    
  sobolpts = Sobol(D,rrmax+1);   % Sobol sequence
  sobolpts = sobolpts (2:end,:); % remove the first row of zeros
  
ssmax = 1        % number of pruning cycles. Use 1 if no cycles. This article uses 1, i.e. no pruning 
for ss=1:ssmax,  % supercycle of pruning component functions
message = ['starting pruning cyle ' num2str(ss)]
    
%adding redundant coordinates - slices
new = [];
for rr = 1:rrmax,     % number of rounds of adding a vector between all pairs
    new = [new x*sobolpts(rr,:)']; % normalization below will take care of coefficients
end;
x = [x new];
message = 'expanded dimensionality'
[Npts D] = size(x)   % D from now on is the dimension of the redundant coordinates
for i=1:D,
    x(:,i) = rescale(x(:,i));
end;
if ifnormalize, x=normalize(x); end;

switch material
    case "H2O"
        Nfit = 1000   % number of training points
        Ntest = 10000
        Ntest = min(Ntest,Npts-Nfit) % or use all remaining points is less than Ntest remain
    case "perovskite"
        Nfit = 432    % number of training points
        Ntest = 108
        rng(2,"twister")  % due to small no. of data, we fix the random seed in this test to focus on the effect of NAF
        Ntest = min(Ntest,Npts-Nfit) % or use all remaining points is less than Ntest remain
end

d = 1   % order of HDMR - it is always 1 in this method

Nsets = nchoosek(D,d)
coordsets = nchoosek([1:D],d);

% inital hyperparameters
Sigma0 = 1e-6;   % regularization parameter. NB: this will be active when using Matlab's gpr function. Here we use own eqs from line 119 down and the noise pamaters defined above (SigmaF0) are used
widths = length_parameter*ones(1,Nsets);
kparams0 = [widths ]; 
Nparams = max(size(kparams0));
order = randperm(max(size(V)));

% Build a GPR model
% NB: the following line is an example of a call to Matlab's in-built GPR function. What
% we are doing instead is calling an in-house programmed formula (see line
% 103 down) to have full control over component functions
gprMdl = fitrgp(x(order(1:Nfit),:),V(order(1:Nfit)),'KernelFunction','kfcnAAfit_prod', ...  %'OptimizeHyperparameters','auto','HyperparameterOptimizationOptions', struct('MaxObjectiveEvaluations',60,'Optimizer','bayesopt'), ...   
    'FitMethod','none','ConstantSigma',false, 'KernelParameters',kparams0,'Sigma',Sigma0, 'SigmaLowerBound', 1e-7, ...
    'Standardize',0, 'Optimizer','fminsearch');
kparams0 = gprMdl.KernelInformation.KernelParameters;
Sigma0 = gprMdl.Sigma
message = 'fitted'
lengths = exp(kparams0)';

if 1,  % this needs to be enabled if pruning is on. In this article this block is used to implement own GPR equations
    % testing component functions shapes and amplitudes
    widths = kparams0;
    
 %NB: to use the standard RBF kernel, remove "_prod" from kernel calls in lines 124, 129, 139, 145
    K = kfcnAAfit_prod(x(order(1:Nfit),:),x(order(1:Nfit),:),kparams0);
    c = (K+eye(Nfit)*SigmaF0)\V(order(1:Nfit));
    
    ybreakdown = 0;
    for i=1:Nsets,
        Kstari = kfcnAAbreakdown_prod(x(order(1:Nfit),:),x(order(1:Nfit),:),kparams0,i);
        fcomponent{i} = Kstari*c.*(1+neuron_noise*(rand(Nfit,1)-0.5));
        ybreakdown = ybreakdown+fcomponent{i};
        varfcomponent(i) = var(fcomponent{i});
        meani(i) = mean(fcomponent{i});
    end;
end;

%y = predict(gprMdl,x(order(1:Nfit+Ntest),:)); 
% using own GPR formula
Kall = kfcnAAfit_prod(x(order(1:Nfit+Ntest),:),x(order(1:Nfit),:),kparams0);
y = Kall*c;
message = 'predicted train and test sets'
    %try to predict as some of component functions
    y = 0;
    for i=1:Nsets,
        Kstari = kfcnAAbreakdown_prod(x(order(1:Nfit+Ntest),:),x(order(1:Nfit),:),kparams0,i);
        y = y + Kstari*c.*(1+neuron_noise*(rand(Nfit+Ntest,1)-0.5));
    end;
    message = 'predicted train and test sets as a sum of component functions' 

if 0*(ss==ssmax), % enable this to predict and save the entire dataset (was not used in this paper)
    % predict in batches of bs points to save RAM
    bs = 10000;
    message = 'predicting the entire dataset'
    message = ['batch size: ' num2str(bs)]
    yall = [];
    for i=1:floor(Npts/bs)+1,
        yall = [yall; predict(gprMdl,x((i-1)*bs+1:min(Npts,(i-1)*bs+bs),:) )];
        message = ['predicted batch ' num2str(i)]
    end;
    message = 'predicted the entire dataset'
    rmse_all = sqrt(mean((yall-V).^2))
    % saving the predicted values on the entire dataset as a column vector
    % in the same order as the original data
    dlmwrite(['predicted' num2str(Nfit) 'pts' num2str(D) 'terms.dat'], yall, 'delimiter','\t', 'precision', '%15.8f');
end; % if saving the predicted values

try close(f), end
f=figure;
f.Position=[100 100 800 900];  
subplot(3,2,1)
plot(V(order(Nfit+1:Nfit+Ntest)),y(Nfit+1:Nfit+Ntest),'.r',V(order(1:Nfit)),y(1:Nfit),'.b')   

% NB y is already ordered same as x coming out of predict call so no need to use order for y here
Rtest = corrcoef(V(order(Nfit+1:Nfit+Ntest)),y(Nfit+1:Nfit+Ntest));
Rtest = Rtest(1,2)
Rtrain = corrcoef(V(order(1:Nfit)),y(1:Nfit));
Rtrain = Rtrain(1,2)
title(['  R_{train}=' num2str(Rtrain,'%.3f') ', R_{test}=' num2str(Rtest,'%.3f')])
xlabel('exact, cm^{-1}') 
ylabel(['model, N=' num2str(Nsets), ', cm^{-1}'])

rmse_train = [rmse_train; sqrt( mean((V(order(1:Nfit))-y(1:Nfit)).^2) )];
rmse_test = [rmse_test; sqrt( mean((V(order(Nfit+1:Nfit+Ntest))-y(Nfit+1:Nfit+Ntest)).^2) )];
DD = [DD; D];
D_trainRMSE_testRMSE = [DD rmse_train rmse_test]  

subplot(3,2,2)
bar(sqrt(varfcomponent))
title('importance of f_n(y_n)')
xlabel('function') 
ylabel('std')

[dummy orderoffi] = sort(varfcomponent, 'descend');
% plot largest component functions
if d==1,
for l=1:min(4,Nsets),
    subplot(3,2,2+l)
    xf = x(order(1:Nfit),orderoffi(l));
    yf = fcomponent{orderoffi(l)}-mean(fcomponent{orderoffi(l)});
    [dummy orderxf] = sort(xf, 'ascend');
    plot(xf(orderxf), yf(orderxf))
    xlabel(['y_n, n=' num2str(orderoffi(l))])
    ylabel('f_n(y_n)')
end;
end;
saveas(f,'fig.png')

ssx = [];
ss
for ssd = 1:D-10,   % XX in D-XX is how many component functions to throw out in each cycle. NB: not used in this article
    ssx = [ssx x(:,orderoffi(ssd))];
end;    
x = ssx;
rrmax = 0;
clear varfcomponent meani fcomponent
end; %supercycle of pruning component functions 

toc 
a = [rmse_train rmse_test]; % the return values of the main function 
