# Supplementary material for: Computational Investigation of the Potential and Limitations of Machine Learning with Neural Network Circuits Based on Synaptic Transistors
Source: J Phys Chem Lett. 2024 Jun 28;15(27):6974–85. doi: 10.1021/acs.jpclett.4c01413 (PMC11247485; doi:10.1021/acs.jpclett.4c01413)
Supplement: Supplementary file 1 — jz4c01413_si_001.zip [file jz4c01413_si_001.zip › SI/perovskite_ML_data.dat]

3.870604	2.912570	2.555464	0.790000	1.930000	1.610000	2.960000	-2.086200	-4.404500	-2.712100	-7.859100	3.893900	7.576200	5.985800	11.813800	-2.086200	-4.404500	-2.712100	-7.859100	0.000000	0.385000	0.000000	0.143000	2.600000	1.330000	0.905000	0.620000	1.710000	1.045000	0.770000	0.580000	1.027400	-1.240558
3.925597	2.858240	2.692150	0.790000	1.930000	2.180000	2.960000	-2.086200	-4.404500	-5.194700	-7.859100	3.893900	7.576200	9.788600	11.813800	-2.086200	-4.404500	-5.194700	-7.859100	0.000000	0.385000	0.155000	0.143000	2.600000	1.330000	0.745000	0.620000	1.710000	1.045000	0.670000	0.580000	0.781000	-1.012833
4.059806	2.856817	2.884582	0.790000	1.930000	2.020000	2.960000	-2.086200	-4.404500	-4.570200	-7.859100	3.893900	7.576200	7.285500	11.813800	-2.086200	-4.404500	-4.570200	-7.859100	0.000000	0.385000	0.438000	0.143000	2.600000	1.330000	1.077000	0.620000	1.710000	1.045000	0.920000	0.580000	1.139900	-1.145090
3.887140	2.881822	2.612114	0.790000	1.930000	1.810000	2.960000	-2.086200	-4.404500	-2.579100	-7.859100	3.893900	7.576200	5.999300	11.813800	-2.086200	-4.404500	-2.579100	-7.859100	0.000000	0.385000	0.170000	0.143000	2.600000	1.330000	0.935000	0.620000	1.710000	1.045000	0.760000	0.580000	0.000000	-1.112540
3.966402	2.870028	2.738541	0.790000	1.930000	1.780000	2.960000	-2.086200	-4.404500	-2.518500	-7.859100	3.893900	7.576200	5.786400	11.813800	-2.086200	-4.404500	-2.518500	-7.859100	0.000000	0.385000	0.360000	0.143000	2.600000	1.330000	1.110000	0.620000	1.710000	1.045000	0.940000	0.580000	0.181800	-1.162859
4.021007	2.858864	2.827656	0.790000	1.930000	2.050000	2.960000	-2.086200	-4.404500	-4.827600	-7.859100	3.893900	7.576200	8.608400	11.813800	-2.086200	-4.404500	-4.827600	-7.859100	0.000000	0.385000	0.335000	0.143000	2.600000	1.330000	0.935000	0.620000	1.710000	1.045000	0.830000	0.580000	0.851900	-1.097396
3.863543	2.891591	2.567475	0.790000	2.540000	1.610000	2.960000	-2.086200	-5.760200	-2.712100	-7.859100	3.893900	9.225500	5.985800	11.813800	-2.086200	-5.760200	-2.712100	-7.859100	0.000000	0.488000	0.000000	0.143000	2.600000	1.450000	0.905000	0.620000	1.710000	1.210000	0.770000	0.580000	0.000000	-1.123688
3.909000	2.819737	2.707858	0.790000	2.540000	2.180000	2.960000	-2.086200	-5.760200	-5.194700	-7.859100	3.893900	9.225500	9.788600	11.813800	-2.086200	-5.760200	-5.194700	-7.859100	0.000000	0.488000	0.155000	0.143000	2.600000	1.450000	0.745000	0.620000	1.710000	1.210000	0.670000	0.580000	0.000000	-0.922919
4.045912	2.825388	2.896176	0.790000	2.540000	2.020000	2.960000	-2.086200	-5.760200	-4.570200	-7.859100	3.893900	9.225500	7.285500	11.813800	-2.086200	-5.760200	-4.570200	-7.859100	0.000000	0.488000	0.438000	0.143000	2.600000	1.450000	1.077000	0.620000	1.710000	1.210000	0.920000	0.580000	0.128400	-1.043968
3.871460	2.818532	2.655323	0.790000	2.540000	1.810000	2.960000	-2.086200	-5.760200	-2.579100	-7.859100	3.893900	9.225500	5.999300	11.813800	-2.086200	-5.760200	-2.579100	-7.859100	0.000000	0.488000	0.170000	0.143000	2.600000	1.450000	0.935000	0.620000	1.710000	1.210000	0.760000	0.580000	0.000000	-1.017761
3.954795	2.821418	2.771396	0.790000	2.540000	1.780000	2.960000	-2.086200	-5.760200	-2.518500	-7.859100	3.893900	9.225500	5.786400	11.813800	-2.086200	-5.760200	-2.518500	-7.859100	0.000000	0.488000	0.360000	0.143000	2.600000	1.450000	1.110000	0.620000	1.710000	1.210000	0.940000	0.580000	0.000000	-1.062431
4.004887	2.828359	2.835405	0.790000	2.540000	2.050000	2.960000	-2.086200	-5.760200	-4.827600	-7.859100	3.893900	9.225500	8.608400	11.813800	-2.086200	-5.760200	-4.827600	-7.859100	0.000000	0.488000	0.335000	0.143000	2.600000	1.450000	0.935000	0.620000	1.710000	1.210000	0.830000	0.580000	0.000000	-1.002227
3.772828	2.758005	2.576029	0.790000	1.900000	1.610000	2.960000	-2.086200	-4.609700	-2.712100	-7.859100	3.893900	7.726400	5.985800	11.813800	-2.086200	-4.609700	-2.712100	-7.859100	0.000000	0.185000	0.000000	0.143000	2.600000	1.160000	0.905000	0.620000	1.710000	0.880000	0.770000	0.580000	0.000000	-1.166497
3.822782	2.687772	2.718414	0.790000	1.900000	2.180000	2.960000	-2.086200	-4.609700	-5.194700	-7.859100	3.893900	7.726400	9.788600	11.813800	-2.086200	-4.609700	-5.194700	-7.859100	0.000000	0.185000	0.155000	0.143000	2.600000	1.160000	0.745000	0.620000	1.710000	0.880000	0.670000	0.580000	0.225200	-0.959211
3.950572	2.680961	2.903770	0.790000	1.900000	2.020000	2.960000	-2.086200	-4.609700	-4.570200	-7.859100	3.893900	7.726400	7.285500	11.813800	-2.086200	-4.609700	-4.570200	-7.859100	0.000000	0.185000	0.438000	0.143000	2.600000	1.160000	1.077000	0.620000	1.710000	0.880000	0.920000	0.580000	0.564900	-1.093462
3.789517	2.697698	2.661427	0.790000	1.900000	1.810000	2.960000	-2.086200	-4.609700	-2.579100	-7.859100	3.893900	7.726400	5.999300	11.813800	-2.086200	-4.609700	-2.579100	-7.859100	0.000000	0.185000	0.170000	0.143000	2.600000	1.160000	0.935000	0.620000	1.710000	0.880000	0.760000	0.580000	0.000000	-1.057289
3.864192	2.685630	2.778765	0.790000	1.900000	1.780000	2.960000	-2.086200	-4.609700	-2.518500	-7.859100	3.893900	7.726400	5.786400	11.813800	-2.086200	-4.609700	-2.518500	-7.859100	0.000000	0.185000	0.360000	0.143000	2.600000	1.160000	1.110000	0.620000	1.710000	0.880000	0.940000	0.580000	0.000000	-1.109615
3.913561	2.683975	2.849400	0.790000	1.900000	2.050000	2.960000	-2.086200	-4.609700	-4.827600	-7.859100	3.893900	7.726400	8.608400	11.813800	-2.086200	-4.609700	-4.827600	-7.859100	0.000000	0.185000	0.335000	0.143000	2.600000	1.160000	0.935000	0.620000	1.710000	0.880000	0.830000	0.580000	0.325400	-1.045705
4.051692	3.167608	2.545435	0.790000	1.780000	1.610000	2.960000	-2.086200	-2.518500	-2.712100	-7.859100	3.893900	5.786400	5.985800	11.813800	-2.086200	-2.518500	-2.712100	-7.859100	0.000000	0.360000	0.000000	0.143000	2.600000	1.110000	0.905000	0.620000	1.710000	0.940000	0.770000	0.580000	1.998100	-1.325691
4.070132	3.053667	2.696837	0.790000	1.780000	2.180000	2.960000	-2.086200	-2.518500	-5.194700	-7.859100	3.893900	5.786400	9.788600	11.813800	-2.086200	-2.518500	-5.194700	-7.859100	0.000000	0.360000	0.155000	0.143000	2.600000	1.110000	0.745000	0.620000	1.710000	0.940000	0.670000	0.580000	0.126700	-1.095793
4.235846	3.099796	2.888736	0.790000	1.780000	2.020000	2.960000	-2.086200	-2.518500	-4.570200	-7.859100	3.893900	5.786400	7.285500	11.813800	-2.086200	-2.518500	-4.570200	-7.859100	0.000000	0.360000	0.438000	0.143000	2.600000	1.110000	1.077000	0.620000	1.710000	0.940000	0.920000	0.580000	0.018100	-1.214388
4.051162	2.735506	2.990856	0.790000	1.780000	1.810000	2.960000	-2.086200	-2.518500	-2.579100	-7.859100	3.893900	5.786400	5.999300	11.813800	-2.086200	-2.518500	-2.579100	-7.859100	0.000000	0.360000	0.170000	0.143000	2.600000	1.110000	0.935000	0.620000	1.710000	0.940000	0.760000	0.580000	1.016000	-1.221825
4.136727	2.922219	2.922219	0.790000	1.780000	1.780000	2.960000	-2.086200	-2.518500	-2.518500	-7.859100	3.893900	5.786400	5.786400	11.813800	-2.086200	-2.518500	-2.518500	-7.859100	0.000000	0.360000	0.360000	0.143000	2.600000	1.110000	1.110000	0.620000	1.710000	0.940000	0.940000	0.580000	0.808200	-1.240543
4.184812	3.082901	2.832672	0.790000	1.780000	2.050000	2.960000	-2.086200	-2.518500	-4.827600	-7.859100	3.893900	5.786400	8.608400	11.813800	-2.086200	-2.518500	-4.827600	-7.859100	0.000000	0.360000	0.335000	0.143000	2.600000	1.110000	0.935000	0.620000	1.710000	0.940000	0.830000	0.580000	0.087000	-1.169662
4.081212	3.213813	2.538080	0.790000	2.040000	1.610000	2.960000	-2.086200	-2.370000	-2.712100	-7.859100	3.893900	6.108200	5.985800	11.813800	-2.086200	-2.370000	-2.712100	-7.859100	0.000000	0.463000	0.000000	0.143000	2.600000	1.220000	0.905000	0.620000	1.710000	1.015000	0.770000	0.580000	2.628200	-1.360378
4.128341	3.151148	2.677598	0.790000	2.040000	2.180000	2.960000	-2.086200	-2.370000	-5.194700	-7.859100	3.893900	6.108200	9.788600	11.813800	-2.086200	-2.370000	-5.194700	-7.859100	0.000000	0.463000	0.155000	0.143000	2.600000	1.220000	0.745000	0.620000	1.710000	1.015000	0.670000	0.580000	0.826900	-1.114578
4.275998	3.167167	2.876514	0.790000	2.040000	2.020000	2.960000	-2.086200	-2.370000	-4.570200	-7.859100	3.893900	6.108200	7.285500	11.813800	-2.086200	-2.370000	-4.570200	-7.859100	0.000000	0.463000	0.438000	0.143000	2.600000	1.220000	1.077000	0.620000	1.710000	1.015000	0.920000	0.580000	0.653700	-1.240365
4.088244	3.179646	2.586787	0.790000	2.040000	1.810000	2.960000	-2.086200	-2.370000	-2.579100	-7.859100	3.893900	6.108200	5.999300	11.813800	-2.086200	-2.370000	-2.579100	-7.859100	0.000000	0.463000	0.170000	0.143000	2.600000	1.220000	0.935000	0.620000	1.710000	1.015000	0.760000	0.580000	1.455700	-1.224605
4.177524	3.177847	2.721235	0.790000	2.040000	1.780000	2.960000	-2.086200	-2.370000	-2.518500	-7.859100	3.893900	6.108200	5.786400	11.813800	-2.086200	-2.370000	-2.518500	-7.859100	0.000000	0.463000	0.360000	0.143000	2.600000	1.220000	1.110000	0.620000	1.710000	1.015000	0.940000	0.580000	1.633500	-1.268263
4.237451	3.166979	2.820677	0.790000	2.040000	2.050000	2.960000	-2.086200	-2.370000	-4.827600	-7.859100	3.893900	6.108200	8.608400	11.813800	-2.086200	-2.370000	-4.827600	-7.859100	0.000000	0.463000	0.335000	0.143000	2.600000	1.220000	0.935000	0.620000	1.710000	1.015000	0.830000	0.580000	0.698900	-1.193052
3.805083	2.842846	2.533918	0.820000	1.930000	1.610000	2.960000	-2.319000	-4.404500	-2.712100	-7.859100	4.340700	7.576200	5.985800	11.813800	-2.319000	-4.404500	-2.712100	-7.859100	0.370000	0.385000	0.000000	0.143000	2.150000	1.330000	0.905000	0.620000	1.540000	1.045000	0.770000	0.580000	1.048800	-1.175489
3.872065	2.804309	2.670804	0.820000	1.930000	2.180000	2.960000	-2.319000	-4.404500	-5.194700	-7.859100	4.340700	7.576200	9.788600	11.813800	-2.319000	-4.404500	-5.194700	-7.859100	0.370000	0.385000	0.155000	0.143000	2.150000	1.330000	0.745000	0.620000	1.540000	1.045000	0.670000	0.580000	0.700900	-0.937819
4.020306	2.817840	2.867622	0.820000	1.930000	2.020000	2.960000	-2.319000	-4.404500	-4.570200	-7.859100	4.340700	7.576200	7.285500	11.813800	-2.319000	-4.404500	-4.570200	-7.859100	0.370000	0.385000	0.438000	0.143000	2.150000	1.330000	1.077000	0.620000	1.540000	1.045000	0.920000	0.580000	1.100200	-1.052890
3.823474	2.818208	2.586518	0.820000	1.930000	1.810000	2.960000	-2.319000	-4.404500	-2.579100	-7.859100	4.340700	7.576200	5.999300	11.813800	-2.319000	-4.404500	-2.579100	-7.859100	0.370000	0.385000	0.170000	0.143000	2.150000	1.330000	0.935000	0.620000	1.540000	1.045000	0.760000	0.580000	0.000000	-1.044698
3.914824	2.819750	2.716162	0.820000	1.930000	1.780000	2.960000	-2.319000	-4.404500	-2.518500	-7.859100	4.340700	7.576200	5.786400	11.813800	-2.319000	-4.404500	-2.518500	-7.859100	0.370000	0.385000	0.360000	0.143000	2.150000	1.330000	1.110000	0.620000	1.540000	1.045000	0.940000	0.580000	0.131000	-1.082429
3.977306	2.815383	2.809376	0.820000	1.930000	2.050000	2.960000	-2.319000	-4.404500	-4.827600	-7.859100	4.340700	7.576200	8.608400	11.813800	-2.319000	-4.404500	-4.827600	-7.859100	0.370000	0.385000	0.335000	0.143000	2.150000	1.330000	0.935000	0.620000	1.540000	1.045000	0.830000	0.580000	0.790500	-1.009351
3.805574	2.831883	2.546219	0.820000	2.540000	1.610000	2.960000	-2.319000	-5.760200	-2.712100	-7.859100	4.340700	9.225500	5.985800	11.813800	-2.319000	-5.760200	-2.712100	-7.859100	0.370000	0.488000	0.000000	0.143000	2.150000	1.450000	0.905000	0.620000	1.540000	1.210000	0.770000	0.580000	0.000000	-1.058594
3.858166	2.774789	2.681079	0.820000	2.540000	2.180000	2.960000	-2.319000	-5.760200	-5.194700	-7.859100	4.340700	9.225500	9.788600	11.813800	-2.319000	-5.760200	-5.194700	-7.859100	0.370000	0.488000	0.155000	0.143000	2.150000	1.450000	0.745000	0.620000	1.540000	1.210000	0.670000	0.580000	0.000000	-0.849960
4.010312	2.793437	2.877687	0.820000	2.540000	2.020000	2.960000	-2.319000	-5.760200	-4.570200	-7.859100	4.340700	9.225500	7.285500	11.813800	-2.319000	-5.760200	-4.570200	-7.859100	0.370000	0.488000	0.438000	0.143000	2.150000	1.450000	1.077000	0.620000	1.540000	1.210000	0.920000	0.580000	0.091200	-0.952721
3.818263	2.772163	2.626697	0.820000	2.540000	1.810000	2.960000	-2.319000	-5.760200	-2.579100	-7.859100	4.340700	9.225500	5.999300	11.813800	-2.319000	-5.760200	-2.579100	-7.859100	0.370000	0.488000	0.170000	0.143000	2.150000	1.450000	0.935000	0.620000	1.540000	1.210000	0.760000	0.580000	0.000000	-0.951005
3.911401	2.783473	2.748027	0.820000	2.540000	1.780000	2.960000	-2.319000	-5.760200	-2.518500	-7.859100	4.340700	9.225500	5.786400	11.813800	-2.319000	-5.760200	-2.518500	-7.859100	0.370000	0.488000	0.360000	0.143000	2.150000	1.450000	1.110000	0.620000	1.540000	1.210000	0.940000	0.580000	0.000000	-0.982631
3.965025	2.792021	2.815347	0.820000	2.540000	2.050000	2.960000	-2.319000	-5.760200	-4.827600	-7.859100	4.340700	9.225500	8.608400	11.813800	-2.319000	-5.760200	-4.827600	-7.859100	0.370000	0.488000	0.335000	0.143000	2.150000	1.450000	0.935000	0.620000	1.540000	1.210000	0.830000	0.580000	0.000000	-0.915576
3.696529	2.679202	2.547652	0.820000	1.900000	1.610000	2.960000	-2.319000	-4.609700	-2.712100	-7.859100	4.340700	7.726400	5.985800	11.813800	-2.319000	-4.609700	-2.712100	-7.859100	0.370000	0.185000	0.000000	0.143000	2.150000	1.160000	0.905000	0.620000	1.540000	0.880000	0.770000	0.580000	0.000000	-1.121527
3.760441	2.632259	2.685673	0.820000	1.900000	2.180000	2.960000	-2.319000	-4.609700	-5.194700	-7.859100	4.340700	7.726400	9.788600	11.813800	-2.319000	-4.609700	-5.194700	-7.859100	0.370000	0.185000	0.155000	0.143000	2.150000	1.160000	0.745000	0.620000	1.540000	0.880000	0.670000	0.580000	0.174800	-0.901988
3.904242	2.639715	2.879122	0.820000	1.900000	2.020000	2.960000	-2.319000	-4.609700	-4.570200	-7.859100	4.340700	7.726400	7.285500	11.813800	-2.319000	-4.609700	-4.570200	-7.859100	0.370000	0.185000	0.438000	0.143000	2.150000	1.160000	1.077000	0.620000	1.540000	0.880000	0.920000	0.580000	0.553600	-1.014436
3.726260	2.644120	2.625592	0.820000	1.900000	1.810000	2.960000	-2.319000	-4.609700	-2.579100	-7.859100	4.340700	7.726400	5.999300	11.813800	-2.319000	-4.609700	-2.579100	-7.859100	0.370000	0.185000	0.170000	0.143000	2.150000	1.160000	0.935000	0.620000	1.540000	0.880000	0.760000	0.580000	0.000000	-1.007841
3.808998	2.639585	2.746620	0.820000	1.900000	1.780000	2.960000	-2.319000	-4.609700	-2.518500	-7.859100	4.340700	7.726400	5.786400	11.813800	-2.319000	-4.609700	-2.518500	-7.859100	0.370000	0.185000	0.360000	0.143000	2.150000	1.160000	1.110000	0.620000	1.540000	0.880000	0.940000	0.580000	0.000000	-1.044343
3.862946	2.639003	2.822487	0.820000	1.900000	2.050000	2.960000	-2.319000	-4.609700	-4.827600	-7.859100	4.340700	7.726400	8.608400	11.813800	-2.319000	-4.609700	-4.827600	-7.859100	0.370000	0.185000	0.335000	0.143000	2.150000	1.160000	0.935000	0.620000	1.540000	0.880000	0.830000	0.580000	0.289600	-0.972103
3.997925	3.105683	2.533754	0.820000	1.780000	1.610000	2.960000	-2.319000	-2.518500	-2.712100	-7.859100	4.340700	5.786400	5.985800	11.813800	-2.319000	-2.518500	-2.712100	-7.859100	0.370000	0.360000	0.000000	0.143000	2.150000	1.110000	0.905000	0.620000	1.540000	0.940000	0.770000	0.580000	1.840200	-1.235024
4.013651	2.985685	2.686532	0.820000	1.780000	2.180000	2.960000	-2.319000	-2.518500	-5.194700	-7.859100	4.340700	5.786400	9.788600	11.813800	-2.319000	-2.518500	-5.194700	-7.859100	0.370000	0.360000	0.155000	0.143000	2.150000	1.110000	0.745000	0.620000	1.540000	0.940000	0.670000	0.580000	0.119100	-1.002700
4.196376	3.051935	2.881411	0.820000	1.780000	2.020000	2.960000	-2.319000	-2.518500	-4.570200	-7.859100	4.340700	5.786400	7.285500	11.813800	-2.319000	-2.518500	-4.570200	-7.859100	0.370000	0.360000	0.438000	0.143000	2.150000	1.110000	1.077000	0.620000	1.540000	0.940000	0.920000	0.580000	0.172900	-1.107318
3.993275	2.724354	2.921273	0.820000	1.780000	1.810000	2.960000	-2.319000	-2.518500	-2.579100	-7.859100	4.340700	5.786400	5.999300	11.813800	-2.319000	-2.518500	-2.579100	-7.859100	0.370000	0.360000	0.170000	0.143000	2.150000	1.110000	0.935000	0.620000	1.540000	0.940000	0.760000	0.580000	0.793000	-1.131587
4.090502	2.890193	2.890193	0.820000	1.780000	1.780000	2.960000	-2.319000	-2.518500	-2.518500	-7.859100	4.340700	5.786400	5.786400	11.813800	-2.319000	-2.518500	-2.518500	-7.859100	0.370000	0.360000	0.360000	0.143000	2.150000	1.110000	1.110000	0.620000	1.540000	0.940000	0.940000	0.580000	0.618600	-1.141480
4.146402	3.038310	2.823622	0.820000	1.780000	2.050000	2.960000	-2.319000	-2.518500	-4.827600	-7.859100	4.340700	5.786400	8.608400	11.813800	-2.319000	-2.518500	-4.827600	-7.859100	0.370000	0.360000	0.335000	0.143000	2.150000	1.110000	0.935000	0.620000	1.540000	0.940000	0.830000	0.580000	0.087700	-1.065981
4.023726	3.147653	2.525736	0.820000	2.040000	1.610000	2.960000	-2.319000	-2.370000	-2.712100	-7.859100	4.340700	6.108200	5.985800	11.813800	-2.319000	-2.370000	-2.712100	-7.859100	0.370000	0.463000	0.000000	0.143000	2.150000	1.220000	0.905000	0.620000	1.540000	1.015000	0.770000	0.580000	2.560900	-1.266944
4.081009	3.097496	2.665845	0.820000	2.040000	2.180000	2.960000	-2.319000	-2.370000	-5.194700	-7.859100	4.340700	6.108200	9.788600	11.813800	-2.319000	-2.370000	-5.194700	-7.859100	0.370000	0.463000	0.155000	0.143000	2.150000	1.220000	0.745000	0.620000	1.540000	1.015000	0.670000	0.580000	0.655200	-1.015612
4.245801	3.133638	2.867890	0.820000	2.040000	2.020000	2.960000	-2.319000	-2.370000	-4.570200	-7.859100	4.340700	6.108200	7.285500	11.813800	-2.319000	-2.370000	-4.570200	-7.859100	0.370000	0.463000	0.438000	0.143000	2.150000	1.220000	1.077000	0.620000	1.540000	1.015000	0.920000	0.580000	0.550100	-1.130251
4.036053	3.120586	2.574163	0.820000	2.040000	1.810000	2.960000	-2.319000	-2.370000	-2.579100	-7.859100	4.340700	6.108200	5.999300	11.813800	-2.319000	-2.370000	-2.579100	-7.859100	0.370000	0.463000	0.170000	0.143000	2.150000	1.220000	0.935000	0.620000	1.540000	1.015000	0.760000	0.580000	1.334000	-1.130274
4.135577	3.130710	2.710320	0.820000	2.040000	1.780000	2.960000	-2.319000	-2.370000	-2.518500	-7.859100	4.340700	6.108200	5.786400	11.813800	-2.319000	-2.370000	-2.518500	-7.859100	0.370000	0.463000	0.360000	0.143000	2.150000	1.220000	1.110000	0.620000	1.540000	1.015000	0.940000	0.580000	1.536800	-1.165677
4.195272	3.120547	2.808355	0.820000	2.040000	2.050000	2.960000	-2.319000	-2.370000	-4.827600	-7.859100	4.340700	6.108200	8.608400	11.813800	-2.319000	-2.370000	-4.827600	-7.859100	0.370000	0.463000	0.335000	0.143000	2.150000	1.220000	0.935000	0.620000	1.540000	1.015000	0.830000	0.580000	0.555700	-1.085567
3.831807	2.871948	2.542021	0.820000	1.930000	1.610000	2.960000	-2.232700	-4.404500	-2.712100	-7.859100	4.177100	7.576200	5.985800	11.813800	-2.232700	-4.404500	-2.712100	-7.859100	0.710000	0.385000	0.000000	0.143000	2.430000	1.330000	0.905000	0.620000	1.670000	1.045000	0.770000	0.580000	1.045000	-1.206226
3.890470	2.823144	2.677852	0.820000	1.930000	2.180000	2.960000	-2.232700	-4.404500	-5.194700	-7.859100	4.177100	7.576200	9.788600	11.813800	-2.232700	-4.404500	-5.194700	-7.859100	0.710000	0.385000	0.155000	0.143000	2.430000	1.330000	0.745000	0.620000	1.670000	1.045000	0.670000	0.580000	0.729300	-0.972467
4.035099	2.832654	2.873763	0.820000	1.930000	2.020000	2.960000	-2.232700	-4.404500	-4.570200	-7.859100	4.177100	7.576200	7.285500	11.813800	-2.232700	-4.404500	-4.570200	-7.859100	0.710000	0.385000	0.438000	0.143000	2.430000	1.330000	1.077000	0.620000	1.670000	1.045000	0.920000	0.580000	1.115600	-1.094230
3.845611	2.839942	2.595832	0.820000	1.930000	1.810000	2.960000	-2.232700	-4.404500	-2.579100	-7.859100	4.177100	7.576200	5.999300	11.813800	-2.232700	-4.404500	-2.579100	-7.859100	0.710000	0.385000	0.170000	0.143000	2.430000	1.330000	0.935000	0.620000	1.670000	1.045000	0.760000	0.580000	0.000000	-1.076548
3.934065	2.838566	2.724457	0.820000	1.930000	1.780000	2.960000	-2.232700	-4.404500	-2.518500	-7.859100	4.177100	7.576200	5.786400	11.813800	-2.232700	-4.404500	-2.518500	-7.859100	0.710000	0.385000	0.360000	0.143000	2.430000	1.330000	1.110000	0.620000	1.670000	1.045000	0.940000	0.580000	0.150500	-1.119241
3.994102	2.831843	2.816660	0.820000	1.930000	2.050000	2.960000	-2.232700	-4.404500	-4.827600	-7.859100	4.177100	7.576200	8.608400	11.813800	-2.232700	-4.404500	-4.827600	-7.859100	0.710000	0.385000	0.335000	0.143000	2.430000	1.330000	0.935000	0.620000	1.670000	1.045000	0.830000	0.580000	0.814200	-1.049092
3.826858	2.852786	2.555114	0.820000	2.540000	1.610000	2.960000	-2.232700	-5.760200	-2.712100	-7.859100	4.177100	9.225500	5.985800	11.813800	-2.232700	-5.760200	-2.712100	-7.859100	0.710000	0.488000	0.000000	0.143000	2.430000	1.450000	0.905000	0.620000	1.670000	1.210000	0.770000	0.580000	0.000000	-1.089467
3.876498	2.791103	2.690633	0.820000	2.540000	2.180000	2.960000	-2.232700	-5.760200	-5.194700	-7.859100	4.177100	9.225500	9.788600	11.813800	-2.232700	-5.760200	-5.194700	-7.859100	0.710000	0.488000	0.155000	0.143000	2.430000	1.450000	0.745000	0.620000	1.670000	1.210000	0.670000	0.580000	0.000000	-0.883926
4.023663	2.805281	2.884760	0.820000	2.540000	2.020000	2.960000	-2.232700	-5.760200	-4.570200	-7.859100	4.177100	9.225500	7.285500	11.813800	-2.232700	-5.760200	-4.570200	-7.859100	0.710000	0.488000	0.438000	0.143000	2.430000	1.450000	1.077000	0.620000	1.670000	1.210000	0.920000	0.580000	0.105000	-0.993739
3.838585	2.789315	2.638212	0.820000	2.540000	1.810000	2.960000	-2.232700	-5.760200	-2.579100	-7.859100	4.177100	9.225500	5.999300	11.813800	-2.232700	-5.760200	-2.579100	-7.859100	0.710000	0.488000	0.170000	0.143000	2.430000	1.450000	0.935000	0.620000	1.670000	1.210000	0.760000	0.580000	0.000000	-0.982602
3.927738	2.797423	2.757164	0.820000	2.540000	1.780000	2.960000	-2.232700	-5.760200	-2.518500	-7.859100	4.177100	9.225500	5.786400	11.813800	-2.232700	-5.760200	-2.518500	-7.859100	0.710000	0.488000	0.360000	0.143000	2.430000	1.450000	1.110000	0.620000	1.670000	1.210000	0.940000	0.580000	0.000000	-1.019295
3.980028	2.805642	2.822955	0.820000	2.540000	2.050000	2.960000	-2.232700	-5.760200	-4.827600	-7.859100	4.177100	9.225500	8.608400	11.813800	-2.232700	-5.760200	-4.827600	-7.859100	0.710000	0.488000	0.335000	0.143000	2.430000	1.450000	0.935000	0.620000	1.670000	1.210000	0.830000	0.580000	0.000000	-0.954845
3.724351	2.706348	2.559658	0.820000	1.900000	1.610000	2.960000	-2.232700	-4.609700	-2.712100	-7.859100	4.177100	7.726400	5.985800	11.813800	-2.232700	-4.609700	-2.712100	-7.859100	0.710000	0.185000	0.000000	0.143000	2.430000	1.160000	0.905000	0.620000	1.670000	0.880000	0.770000	0.580000	0.000000	-1.144365
3.784949	2.653329	2.699298	0.820000	1.900000	2.180000	2.960000	-2.232700	-4.609700	-5.194700	-7.859100	4.177100	7.726400	9.788600	11.813800	-2.232700	-4.609700	-5.194700	-7.859100	0.710000	0.185000	0.155000	0.143000	2.430000	1.160000	0.745000	0.620000	1.670000	0.880000	0.670000	0.580000	0.195000	-0.929802
3.921891	2.655664	2.888288	0.820000	1.900000	2.020000	2.960000	-2.232700	-4.609700	-4.570200	-7.859100	4.177100	7.726400	7.285500	11.813800	-2.232700	-4.609700	-4.570200	-7.859100	0.710000	0.185000	0.438000	0.143000	2.430000	1.160000	1.077000	0.620000	1.670000	0.880000	0.920000	0.580000	0.558200	-1.050742
3.746864	2.661966	2.636870	0.820000	1.900000	1.810000	2.960000	-2.232700	-4.609700	-2.579100	-7.859100	4.177100	7.726400	5.999300	11.813800	-2.232700	-4.609700	-2.579100	-7.859100	0.710000	0.185000	0.170000	0.143000	2.430000	1.160000	0.935000	0.620000	1.670000	0.880000	0.760000	0.580000	0.000000	-1.032518
3.830290	2.656888	2.759474	0.820000	1.900000	1.780000	2.960000	-2.232700	-4.609700	-2.518500	-7.859100	4.177100	7.726400	5.786400	11.813800	-2.232700	-4.609700	-2.518500	-7.859100	0.710000	0.185000	0.360000	0.143000	2.430000	1.160000	1.110000	0.620000	1.670000	0.880000	0.940000	0.580000	0.000000	-1.075357
3.882053	2.655836	2.832790	0.820000	1.900000	2.050000	2.960000	-2.232700	-4.609700	-4.827600	-7.859100	4.177100	7.726400	8.608400	11.813800	-2.232700	-4.609700	-4.827600	-7.859100	0.710000	0.185000	0.335000	0.143000	2.430000	1.160000	0.935000	0.620000	1.670000	0.880000	0.830000	0.580000	0.302800	-1.006316
4.015014	3.124774	2.538141	0.820000	1.780000	1.610000	2.960000	-2.232700	-2.518500	-2.712100	-7.859100	4.177100	5.786400	5.985800	11.813800	-2.232700	-2.518500	-2.712100	-7.859100	0.710000	0.360000	0.000000	0.143000	2.430000	1.110000	0.905000	0.620000	1.670000	0.940000	0.770000	0.580000	1.887100	-1.275560
4.038915	3.015841	2.691439	0.820000	1.780000	2.180000	2.960000	-2.232700	-2.518500	-5.194700	-7.859100	4.177100	5.786400	9.788600	11.813800	-2.232700	-2.518500	-5.194700	-7.859100	0.710000	0.360000	0.155000	0.143000	2.430000	1.110000	0.745000	0.620000	1.670000	0.940000	0.670000	0.580000	0.030800	-1.044230
4.210301	3.067948	2.884910	0.820000	1.780000	2.020000	2.960000	-2.232700	-2.518500	-4.570200	-7.859100	4.177100	5.786400	7.285500	11.813800	-2.232700	-2.518500	-4.570200	-7.859100	0.710000	0.360000	0.438000	0.143000	2.430000	1.110000	1.077000	0.620000	1.670000	0.940000	0.920000	0.580000	0.108700	-1.154328
4.014426	2.729347	2.945844	0.820000	1.780000	1.810000	2.960000	-2.232700	-2.518500	-2.579100	-7.859100	4.177100	5.786400	5.999300	11.813800	-2.232700	-2.518500	-2.579100	-7.859100	0.710000	0.360000	0.170000	0.143000	2.430000	1.110000	0.935000	0.620000	1.670000	0.940000	0.760000	0.580000	0.869900	-1.172031
4.107702	2.902127	2.902127	0.820000	1.780000	1.780000	2.960000	-2.232700	-2.518500	-2.518500	-7.859100	4.177100	5.786400	5.786400	11.813800	-2.232700	-2.518500	-2.518500	-7.859100	0.710000	0.360000	0.360000	0.143000	2.430000	1.110000	1.110000	0.620000	1.670000	0.940000	0.940000	0.580000	0.688500	-1.185390
4.161098	3.055147	2.827330	0.820000	1.780000	2.050000	2.960000	-2.232700	-2.518500	-4.827600	-7.859100	4.177100	5.786400	8.608400	11.813800	-2.232700	-2.518500	-4.827600	-7.859100	0.710000	0.360000	0.335000	0.143000	2.430000	1.110000	0.935000	0.620000	1.670000	0.940000	0.830000	0.580000	0.020400	-1.111678
4.043746	3.169567	2.531318	0.820000	2.040000	1.610000	2.960000	-2.232700	-2.370000	-2.712100	-7.859100	4.177100	6.108200	5.985800	11.813800	-2.232700	-2.370000	-2.712100	-7.859100	0.710000	0.463000	0.000000	0.143000	2.430000	1.220000	0.905000	0.620000	1.670000	1.015000	0.770000	0.580000	2.584700	-1.308571
4.098598	3.117053	2.670637	0.820000	2.040000	2.180000	2.960000	-2.232700	-2.370000	-5.194700	-7.859100	4.177100	6.108200	9.788600	11.813800	-2.232700	-2.370000	-5.194700	-7.859100	0.710000	0.463000	0.155000	0.143000	2.430000	1.220000	0.745000	0.620000	1.670000	1.015000	0.670000	0.580000	0.720200	-1.059423
4.257237	3.146286	2.871214	0.820000	2.040000	2.020000	2.960000	-2.232700	-2.370000	-4.570200	-7.859100	4.177100	6.108200	7.285500	11.813800	-2.232700	-2.370000	-4.570200	-7.859100	0.710000	0.463000	0.438000	0.143000	2.430000	1.220000	1.077000	0.620000	1.670000	1.015000	0.920000	0.580000	0.590000	-1.178440
4.055693	3.142555	2.579212	0.820000	2.040000	1.810000	2.960000	-2.232700	-2.370000	-2.579100	-7.859100	4.177100	6.108200	5.999300	11.813800	-2.232700	-2.370000	-2.579100	-7.859100	0.710000	0.463000	0.170000	0.143000	2.430000	1.220000	0.935000	0.620000	1.670000	1.015000	0.760000	0.580000	1.380300	-1.172269
4.151162	3.148019	2.714607	0.820000	2.040000	1.780000	2.960000	-2.232700	-2.370000	-2.518500	-7.859100	4.177100	6.108200	5.786400	11.813800	-2.232700	-2.370000	-2.518500	-7.859100	0.710000	0.463000	0.360000	0.143000	2.430000	1.220000	1.110000	0.620000	1.670000	1.015000	0.940000	0.580000	1.572600	-1.210963
4.213637	3.140457	2.814054	0.820000	2.040000	2.050000	2.960000	-2.232700	-2.370000	-4.827600	-7.859100	4.177100	6.108200	8.608400	11.813800	-2.232700	-2.370000	-4.827600	-7.859100	0.710000	0.463000	0.335000	0.143000	2.430000	1.220000	0.935000	0.620000	1.670000	1.015000	0.830000	0.580000	0.619900	-1.132750
3.672471	2.812930	2.371334	0.790000	1.930000	1.610000	3.160000	-2.086200	-4.404500	-2.712100	-8.594900	3.893900	7.576200	5.985800	12.967600	-2.086200	-4.404500	-2.712100	-8.594900	0.000000	0.385000	0.000000	0.000000	2.600000	1.330000	0.905000	0.510000	1.710000	1.045000	0.770000	0.500000	2.189200	-1.515996
3.738905	2.751614	2.533751	0.790000	1.930000	2.180000	3.160000	-2.086200	-4.404500	-5.194700	-8.594900	3.893900	7.576200	9.788600	12.967600	-2.086200	-4.404500	-5.194700	-8.594900	0.000000	0.385000	0.155000	0.000000	2.600000	1.330000	0.745000	0.510000	1.710000	1.045000	0.670000	0.500000	1.279200	-1.203502
3.873910	2.745893	2.732635	0.790000	1.930000	2.020000	3.160000	-2.086200	-4.404500	-4.570200	-8.594900	3.893900	7.576200	7.285500	12.967600	-2.086200	-4.404500	-4.570200	-8.594900	0.000000	0.385000	0.438000	0.000000	2.600000	1.330000	1.077000	0.510000	1.710000	1.045000	0.920000	0.500000	1.567100	-1.343940
3.689419	2.782605	2.429027	0.790000	1.930000	1.810000	3.160000	-2.086200	-4.404500	-2.579100	-8.594900	3.893900	7.576200	5.999300	12.967600	-2.086200	-4.404500	-2.579100	-8.594900	0.000000	0.385000	0.170000	0.000000	2.600000	1.330000	0.935000	0.510000	1.710000	1.045000	0.760000	0.500000	0.937600	-1.342150
3.771780	2.762725	2.569629	0.790000	1.930000	1.780000	3.160000	-2.086200	-4.404500	-2.518500	-8.594900	3.893900	7.576200	5.786400	12.967600	-2.086200	-4.404500	-2.518500	-8.594900	0.000000	0.385000	0.360000	0.000000	2.600000	1.330000	1.110000	0.510000	1.710000	1.045000	0.940000	0.500000	1.009800	-1.380609
3.834789	2.749412	2.673534	0.790000	1.930000	2.050000	3.160000	-2.086200	-4.404500	-4.827600	-8.594900	3.893900	7.576200	8.608400	12.967600	-2.086200	-4.404500	-4.827600	-8.594900	0.000000	0.385000	0.335000	0.000000	2.600000	1.330000	0.935000	0.510000	1.710000	1.045000	0.830000	0.500000	1.348100	-1.293616
3.669357	2.803402	2.377089	0.790000	2.540000	1.610000	3.160000	-2.086200	-5.760200	-2.712100	-8.594900	3.893900	9.225500	5.985800	12.967600	-2.086200	-5.760200	-2.712100	-8.594900	0.000000	0.488000	0.000000	0.000000	2.600000	1.450000	0.905000	0.510000	1.710000	1.210000	0.770000	0.500000	0.360300	-1.375647
3.725824	2.721584	2.546066	0.790000	2.540000	2.180000	3.160000	-2.086200	-5.760200	-5.194700	-8.594900	3.893900	9.225500	9.788600	12.967600	-2.086200	-5.760200	-5.194700	-8.594900	0.000000	0.488000	0.155000	0.000000	2.600000	1.450000	0.745000	0.510000	1.710000	1.210000	0.670000	0.500000	0.061900	-1.088406
3.865005	2.725522	2.740411	0.790000	2.540000	2.020000	3.160000	-2.086200	-5.760200	-4.570200	-8.594900	3.893900	9.225500	7.285500	12.967600	-2.086200	-5.760200	-4.570200	-8.594900	0.000000	0.488000	0.438000	0.000000	2.600000	1.450000	1.077000	0.510000	1.710000	1.210000	0.920000	0.500000	0.432400	-1.219563
3.679781	2.747818	2.451971	0.790000	2.540000	1.810000	3.160000	-2.086200	-5.760200	-2.579100	-8.594900	3.893900	9.225500	5.999300	12.967600	-2.086200	-5.760200	-2.579100	-8.594900	0.000000	0.488000	0.170000	0.000000	2.600000	1.450000	0.935000	0.510000	1.710000	1.210000	0.760000	0.500000	0.000000	-1.214258
3.763701	2.730786	2.590973	0.790000	2.540000	1.780000	3.160000	-2.086200	-5.760200	-2.518500	-8.594900	3.893900	9.225500	5.786400	12.967600	-2.086200	-5.760200	-2.518500	-8.594900	0.000000	0.488000	0.360000	0.000000	2.600000	1.450000	1.110000	0.510000	1.710000	1.210000	0.940000	0.500000	0.000000	-1.251020
3.824330	2.730226	2.678068	0.790000	2.540000	2.050000	3.160000	-2.086200	-5.760200	-4.827600	-8.594900	3.893900	9.225500	8.608400	12.967600	-2.086200	-5.760200	-4.827600	-8.594900	0.000000	0.488000	0.335000	0.000000	2.600000	1.450000	0.935000	0.510000	1.710000	1.210000	0.830000	0.500000	0.161400	-1.174498
3.569535	2.654765	2.389843	0.790000	1.900000	1.610000	3.160000	-2.086200	-4.609700	-2.712100	-8.594900	3.893900	7.726400	5.985800	12.967600	-2.086200	-4.609700	-2.712100	-8.594900	0.000000	0.185000	0.000000	0.000000	2.600000	1.160000	0.905000	0.510000	1.710000	0.880000	0.770000	0.500000	0.621200	-1.439404
3.627259	2.564398	2.565321	0.790000	1.900000	2.180000	3.160000	-2.086200	-4.609700	-5.194700	-8.594900	3.893900	7.726400	9.788600	12.967600	-2.086200	-4.609700	-5.194700	-8.594900	0.000000	0.185000	0.155000	0.000000	2.600000	1.160000	0.745000	0.510000	1.710000	0.880000	0.670000	0.500000	0.536700	-1.153265
3.750412	2.548217	2.753676	0.790000	1.900000	2.020000	3.160000	-2.086200	-4.609700	-4.570200	-8.594900	3.893900	7.726400	7.285500	12.967600	-2.086200	-4.609700	-4.570200	-8.594900	0.000000	0.185000	0.438000	0.000000	2.600000	1.160000	1.077000	0.510000	1.710000	0.880000	0.920000	0.500000	0.760900	-1.297999
3.583442	2.593985	2.473045	0.790000	1.900000	1.810000	3.160000	-2.086200	-4.609700	-2.579100	-8.594900	3.893900	7.726400	5.999300	12.967600	-2.086200	-4.609700	-2.579100	-8.594900	0.000000	0.185000	0.170000	0.000000	2.600000	1.160000	0.935000	0.510000	1.710000	0.880000	0.760000	0.500000	0.000000	-1.280939
3.659785	2.567063	2.608571	0.790000	1.900000	1.780000	3.160000	-2.086200	-4.609700	-2.518500	-8.594900	3.893900	7.726400	5.786400	12.967600	-2.086200	-4.609700	-2.518500	-8.594900	0.000000	0.185000	0.360000	0.000000	2.600000	1.160000	1.110000	0.510000	1.710000	0.880000	0.940000	0.500000	0.000000	-1.327002
3.716153	2.555089	2.699355	0.790000	1.900000	2.050000	3.160000	-2.086200	-4.609700	-4.827600	-8.594900	3.893900	7.726400	8.608400	12.967600	-2.086200	-4.609700	-4.827600	-8.594900	0.000000	0.185000	0.335000	0.000000	2.600000	1.160000	0.935000	0.510000	1.710000	0.880000	0.830000	0.500000	0.647800	-1.246768
3.859186	3.073402	2.361015	0.790000	1.780000	1.610000	3.160000	-2.086200	-2.518500	-2.712100	-8.594900	3.893900	5.786400	5.985800	12.967600	-2.086200	-2.518500	-2.712100	-8.594900	0.000000	0.360000	0.000000	0.000000	2.600000	1.110000	0.905000	0.510000	1.710000	0.940000	0.770000	0.500000	2.969700	-1.604787
3.900130	2.971760	2.535211	0.790000	1.780000	2.180000	3.160000	-2.086200	-2.518500	-5.194700	-8.594900	3.893900	5.786400	9.788600	12.967600	-2.086200	-2.518500	-5.194700	-8.594900	0.000000	0.360000	0.155000	0.000000	2.600000	1.110000	0.745000	0.510000	1.710000	0.940000	0.670000	0.500000	0.601900	-1.285008
4.060860	3.005925	2.733772	0.790000	1.780000	2.020000	3.160000	-2.086200	-2.518500	-4.570200	-8.594900	3.893900	5.786400	7.285500	12.967600	-2.086200	-2.518500	-4.570200	-8.594900	0.000000	0.360000	0.438000	0.000000	2.600000	1.110000	1.077000	0.510000	1.710000	0.940000	0.920000	0.500000	0.440100	-1.412981
3.868871	2.565710	2.900574	0.790000	1.780000	1.810000	3.160000	-2.086200	-2.518500	-2.579100	-8.594900	3.893900	5.786400	5.999300	12.967600	-2.086200	-2.518500	-2.579100	-8.594900	0.000000	0.360000	0.170000	0.000000	2.600000	1.110000	0.935000	0.510000	1.710000	0.940000	0.760000	0.500000	1.799400	-1.442732
3.956252	2.792936	2.792936	0.790000	1.780000	1.780000	3.160000	-2.086200	-2.518500	-2.518500	-8.594900	3.893900	5.786400	5.786400	12.967600	-2.086200	-2.518500	-2.518500	-8.594900	0.000000	0.360000	0.360000	0.000000	2.600000	1.110000	1.110000	0.510000	1.710000	0.940000	0.940000	0.500000	1.576700	-1.459136
4.011942	2.992609	2.676736	0.790000	1.780000	2.050000	3.160000	-2.086200	-2.518500	-4.827600	-8.594900	3.893900	5.786400	8.608400	12.967600	-2.086200	-2.518500	-4.827600	-8.594900	0.000000	0.360000	0.335000	0.000000	2.600000	1.110000	0.935000	0.510000	1.710000	0.940000	0.830000	0.500000	0.538700	-1.364971
3.877452	3.101399	2.356812	0.790000	2.040000	1.610000	3.160000	-2.086200	-2.370000	-2.712100	-8.594900	3.893900	6.108200	5.985800	12.967600	-2.086200	-2.370000	-2.712100	-8.594900	0.000000	0.463000	0.000000	0.000000	2.600000	1.220000	0.905000	0.510000	1.710000	1.015000	0.770000	0.500000	3.670500	-1.643368
3.950357	3.053419	2.520507	0.790000	2.040000	2.180000	3.160000	-2.086200	-2.370000	-5.194700	-8.594900	3.893900	6.108200	9.788600	12.967600	-2.086200	-2.370000	-5.194700	-8.594900	0.000000	0.463000	0.155000	0.000000	2.600000	1.220000	0.745000	0.510000	1.710000	1.015000	0.670000	0.500000	1.260000	-1.310773
4.097084	3.064597	2.724564	0.790000	2.040000	2.020000	3.160000	-2.086200	-2.370000	-4.570200	-8.594900	3.893900	6.108200	7.285500	12.967600	-2.086200	-2.370000	-4.570200	-8.594900	0.000000	0.463000	0.438000	0.000000	2.600000	1.220000	1.077000	0.510000	1.710000	1.015000	0.920000	0.500000	1.101800	-1.443943
3.896643	3.080270	2.409996	0.790000	2.040000	1.810000	3.160000	-2.086200	-2.370000	-2.579100	-8.594900	3.893900	6.108200	5.999300	12.967600	-2.086200	-2.370000	-2.579100	-8.594900	0.000000	0.463000	0.170000	0.000000	2.600000	1.220000	0.935000	0.510000	1.710000	1.015000	0.760000	0.500000	2.421400	-1.463123
3.988805	3.073897	2.555188	0.790000	2.040000	1.780000	3.160000	-2.086200	-2.370000	-2.518500	-8.594900	3.893900	6.108200	5.786400	12.967600	-2.086200	-2.370000	-2.518500	-8.594900	0.000000	0.463000	0.360000	0.000000	2.600000	1.220000	1.110000	0.510000	1.710000	1.015000	0.940000	0.500000	2.456100	-1.492192
4.056151	3.063615	2.665746	0.790000	2.040000	2.050000	3.160000	-2.086200	-2.370000	-4.827600	-8.594900	3.893900	6.108200	8.608400	12.967600	-2.086200	-2.370000	-4.827600	-8.594900	0.000000	0.463000	0.335000	0.000000	2.600000	1.220000	0.935000	0.510000	1.710000	1.015000	0.830000	0.500000	1.120000	-1.394131
3.590743	2.722121	2.349102	0.820000	1.930000	1.610000	3.160000	-2.319000	-4.404500	-2.712100	-8.594900	4.340700	7.576200	5.985800	12.967600	-2.319000	-4.404500	-2.712100	-8.594900	0.370000	0.385000	0.000000	0.000000	2.150000	1.330000	0.905000	0.510000	1.540000	1.045000	0.770000	0.500000	2.158700	-1.468353
3.674380	2.683434	2.511502	0.820000	1.930000	2.180000	3.160000	-2.319000	-4.404500	-5.194700	-8.594900	4.340700	7.576200	9.788600	12.967600	-2.319000	-4.404500	-5.194700	-8.594900	0.370000	0.385000	0.155000	0.000000	2.150000	1.330000	0.745000	0.510000	1.540000	1.045000	0.670000	0.500000	1.180500	-1.139367
3.827651	2.698649	2.714455	0.820000	1.930000	2.020000	3.160000	-2.319000	-4.404500	-4.570200	-8.594900	4.340700	7.576200	7.285500	12.967600	-2.319000	-4.404500	-4.570200	-8.594900	0.370000	0.385000	0.438000	0.000000	2.150000	1.330000	1.077000	0.510000	1.540000	1.045000	0.920000	0.500000	1.517300	-1.258391
3.615292	2.702130	2.406387	0.820000	1.930000	1.810000	3.160000	-2.319000	-4.404500	-2.579100	-8.594900	4.340700	7.576200	5.999300	12.967600	-2.319000	-4.404500	-2.579100	-8.594900	0.370000	0.385000	0.170000	0.000000	2.150000	1.330000	0.935000	0.510000	1.540000	1.045000	0.760000	0.500000	0.829300	-1.290326
3.711827	2.699420	2.548817	0.820000	1.930000	1.780000	3.160000	-2.319000	-4.404500	-2.518500	-8.594900	4.340700	7.576200	5.786400	12.967600	-2.319000	-4.404500	-2.518500	-8.594900	0.370000	0.385000	0.360000	0.000000	2.150000	1.330000	1.110000	0.510000	1.540000	1.045000	0.940000	0.500000	0.933800	-1.311473
3.784189	2.696795	2.654774	0.820000	1.930000	2.050000	3.160000	-2.319000	-4.404500	-4.827600	-8.594900	4.340700	7.576200	8.608400	12.967600	-2.319000	-4.404500	-4.827600	-8.594900	0.370000	0.385000	0.335000	0.000000	2.150000	1.330000	0.935000	0.510000	1.540000	1.045000	0.830000	0.500000	1.277000	-1.213267
3.595601	2.722905	2.355398	0.820000	2.540000	1.610000	3.160000	-2.319000	-5.760200	-2.712100	-8.594900	4.340700	9.225500	5.985800	12.967600	-2.319000	-5.760200	-2.712100	-8.594900	0.370000	0.488000	0.000000	0.000000	2.150000	1.450000	0.905000	0.510000	1.540000	1.210000	0.770000	0.500000	0.348700	-1.327034
3.667095	2.664835	2.520213	0.820000	2.540000	2.180000	3.160000	-2.319000	-5.760200	-5.194700	-8.594900	4.340700	9.225500	9.788600	12.967600	-2.319000	-5.760200	-5.194700	-8.594900	0.370000	0.488000	0.155000	0.000000	2.150000	1.450000	0.745000	0.510000	1.540000	1.210000	0.670000	0.500000	0.000000	-1.025741
3.822639	2.682964	2.722990	0.820000	2.540000	2.020000	3.160000	-2.319000	-5.760200	-4.570200	-8.594900	4.340700	9.225500	7.285500	12.967600	-2.319000	-5.760200	-4.570200	-8.594900	0.370000	0.488000	0.438000	0.000000	2.150000	1.450000	1.077000	0.510000	1.540000	1.210000	0.920000	0.500000	0.396100	-1.134472
3.613442	2.678840	2.428265	0.820000	2.540000	1.810000	3.160000	-2.319000	-5.760200	-2.579100	-8.594900	4.340700	9.225500	5.999300	12.967600	-2.319000	-5.760200	-2.579100	-8.594900	0.370000	0.488000	0.170000	0.000000	2.150000	1.450000	0.935000	0.510000	1.540000	1.210000	0.760000	0.500000	0.000000	-1.162833
3.713020	2.680789	2.569627	0.820000	2.540000	1.780000	3.160000	-2.319000	-5.760200	-2.518500	-8.594900	4.340700	9.225500	5.786400	12.967600	-2.319000	-5.760200	-2.518500	-8.594900	0.370000	0.488000	0.360000	0.000000	2.150000	1.450000	1.110000	0.510000	1.540000	1.210000	0.940000	0.500000	0.000000	-1.181940
3.778322	2.683878	2.659448	0.820000	2.540000	2.050000	3.160000	-2.319000	-5.760200	-4.827600	-8.594900	4.340700	9.225500	8.608400	12.967600	-2.319000	-5.760200	-4.827600	-8.594900	0.370000	0.488000	0.335000	0.000000	2.150000	1.450000	0.935000	0.510000	1.540000	1.210000	0.830000	0.500000	0.105000	-1.094924
3.471118	2.546916	2.360210	0.820000	1.900000	1.610000	3.160000	-2.319000	-4.609700	-2.712100	-8.594900	4.340700	7.726400	5.985800	12.967600	-2.319000	-4.609700	-2.712100	-8.594900	0.370000	0.185000	0.000000	0.000000	2.150000	1.160000	0.905000	0.510000	1.540000	0.880000	0.770000	0.500000	0.690500	-1.422072
3.552022	2.492837	2.530411	0.820000	1.900000	2.180000	3.160000	-2.319000	-4.609700	-5.194700	-8.594900	4.340700	7.726400	9.788600	12.967600	-2.319000	-4.609700	-5.194700	-8.594900	0.370000	0.185000	0.155000	0.000000	2.150000	1.160000	0.745000	0.510000	1.540000	0.880000	0.670000	0.500000	0.501800	-1.115108
3.697663	2.499734	2.727080	0.820000	1.900000	2.020000	3.160000	-2.319000	-4.609700	-4.570200	-8.594900	4.340700	7.726400	7.285500	12.967600	-2.319000	-4.609700	-4.570200	-8.594900	0.370000	0.185000	0.438000	0.000000	2.150000	1.160000	1.077000	0.510000	1.540000	0.880000	0.920000	0.500000	0.744200	-1.231303
3.497640	2.510761	2.435362	0.820000	1.900000	1.810000	3.160000	-2.319000	-4.609700	-2.579100	-8.594900	4.340700	7.726400	5.999300	12.967600	-2.319000	-4.609700	-2.579100	-8.594900	0.370000	0.185000	0.170000	0.000000	2.150000	1.160000	0.935000	0.510000	1.540000	0.880000	0.760000	0.500000	0.000000	-1.257796
3.591513	2.505021	2.573912	0.820000	1.900000	1.780000	3.160000	-2.319000	-4.609700	-2.518500	-8.594900	4.340700	7.726400	5.786400	12.967600	-2.319000	-4.609700	-2.518500	-8.594900	0.370000	0.185000	0.360000	0.000000	2.150000	1.160000	1.110000	0.510000	1.540000	0.880000	0.940000	0.500000	0.000000	-1.281098
3.655714	2.499384	2.669182	0.820000	1.900000	2.050000	3.160000	-2.319000	-4.609700	-4.827600	-8.594900	4.340700	7.726400	8.608400	12.967600	-2.319000	-4.609700	-4.827600	-8.594900	0.370000	0.185000	0.335000	0.000000	2.150000	1.160000	0.935000	0.510000	1.540000	0.880000	0.830000	0.500000	0.627800	-1.187260
3.792474	2.995374	2.348451	0.820000	1.780000	1.610000	3.160000	-2.319000	-2.518500	-2.712100	-8.594900	4.340700	5.786400	5.985800	12.967600	-2.319000	-2.518500	-2.712100	-8.594900	0.370000	0.360000	0.000000	0.000000	2.150000	1.110000	0.905000	0.510000	1.540000	0.940000	0.770000	0.500000	2.750100	-1.521625
3.841756	2.901693	2.524832	0.820000	1.780000	2.180000	3.160000	-2.319000	-2.518500	-5.194700	-8.594900	4.340700	5.786400	9.788600	12.967600	-2.319000	-2.518500	-5.194700	-8.594900	0.370000	0.360000	0.155000	0.000000	2.150000	1.110000	0.745000	0.510000	1.540000	0.940000	0.670000	0.500000	0.300600	-1.195962
4.018174	2.955728	2.724475	0.820000	1.780000	2.020000	3.160000	-2.319000	-2.518500	-4.570200	-8.594900	4.340700	5.786400	7.285500	12.967600	-2.319000	-2.518500	-4.570200	-8.594900	0.370000	0.360000	0.438000	0.000000	2.150000	1.110000	1.077000	0.510000	1.540000	0.940000	0.920000	0.500000	0.236900	-1.308173
3.805327	2.552645	2.825443	0.820000	1.780000	1.810000	3.160000	-2.319000	-2.518500	-2.579100	-8.594900	4.340700	5.786400	5.999300	12.967600	-2.319000	-2.518500	-2.579100	-8.594900	0.370000	0.360000	0.170000	0.000000	2.150000	1.110000	0.935000	0.510000	1.540000	0.940000	0.760000	0.500000	1.534800	-1.359003
3.905074	2.757672	2.757672	0.820000	1.780000	1.780000	3.160000	-2.319000	-2.518500	-2.518500	-8.594900	4.340700	5.786400	5.786400	12.967600	-2.319000	-2.518500	-2.518500	-8.594900	0.370000	0.360000	0.360000	0.000000	2.150000	1.110000	1.110000	0.510000	1.540000	0.940000	0.940000	0.500000	1.358800	-1.364315
3.966573	2.940461	2.665756	0.820000	1.780000	2.050000	3.160000	-2.319000	-2.518500	-4.827600	-8.594900	4.340700	5.786400	8.608400	12.967600	-2.319000	-2.518500	-4.827600	-8.594900	0.370000	0.360000	0.335000	0.000000	2.150000	1.110000	0.935000	0.510000	1.540000	0.940000	0.830000	0.500000	0.335200	-1.263940
3.813833	3.028664	2.343079	0.820000	2.040000	1.610000	3.160000	-2.319000	-2.370000	-2.712100	-8.594900	4.340700	6.108200	5.985800	12.967600	-2.319000	-2.370000	-2.712100	-8.594900	0.370000	0.463000	0.000000	0.000000	2.150000	1.220000	0.905000	0.510000	1.540000	1.015000	0.770000	0.500000	3.554500	-1.557294
3.898868	2.994395	2.508733	0.820000	2.040000	2.180000	3.160000	-2.319000	-2.370000	-5.194700	-8.594900	4.340700	6.108200	9.788600	12.967600	-2.319000	-2.370000	-5.194700	-8.594900	0.370000	0.463000	0.155000	0.000000	2.150000	1.220000	0.745000	0.510000	1.540000	1.015000	0.670000	0.500000	1.073300	-1.215625
4.065835	3.029004	2.716713	0.820000	2.040000	2.020000	3.160000	-2.319000	-2.370000	-4.570200	-8.594900	4.340700	6.108200	7.285500	12.967600	-2.319000	-2.370000	-4.570200	-8.594900	0.370000	0.463000	0.438000	0.000000	2.150000	1.220000	1.077000	0.510000	1.540000	1.015000	0.920000	0.500000	0.992700	-1.335997
3.837316	3.011770	2.397611	0.820000	2.040000	1.810000	3.160000	-2.319000	-2.370000	-2.579100	-8.594900	4.340700	6.108200	5.999300	12.967600	-2.319000	-2.370000	-2.579100	-8.594900	0.370000	0.463000	0.170000	0.000000	2.150000	1.220000	0.935000	0.510000	1.540000	1.015000	0.760000	0.500000	2.259200	-1.375169
3.942439	3.021017	2.544231	0.820000	2.040000	1.780000	3.160000	-2.319000	-2.370000	-2.518500	-8.594900	4.340700	6.108200	5.786400	12.967600	-2.319000	-2.370000	-2.518500	-8.594900	0.370000	0.463000	0.360000	0.000000	2.150000	1.220000	1.110000	0.510000	1.540000	1.015000	0.940000	0.500000	2.329800	-1.393830
4.014642	3.017966	2.653751	0.820000	2.040000	2.050000	3.160000	-2.319000	-2.370000	-4.827600	-8.594900	4.340700	6.108200	8.608400	12.967600	-2.319000	-2.370000	-4.827600	-8.594900	0.370000	0.463000	0.335000	0.000000	2.150000	1.220000	0.935000	0.510000	1.540000	1.015000	0.830000	0.500000	0.986900	-1.289240
3.621301	2.755913	2.357630	0.820000	1.930000	1.610000	3.160000	-2.232700	-4.404500	-2.712100	-8.594900	4.177100	7.576200	5.985800	12.967600	-2.232700	-4.404500	-2.712100	-8.594900	0.710000	0.385000	0.000000	0.000000	2.430000	1.330000	0.905000	0.510000	1.670000	1.045000	0.770000	0.500000	2.169100	-1.493007
3.697663	2.707595	2.520007	0.820000	1.930000	2.180000	3.160000	-2.232700	-4.404500	-5.194700	-8.594900	4.177100	7.576200	9.788600	12.967600	-2.232700	-4.404500	-5.194700	-8.594900	0.710000	0.385000	0.155000	0.000000	2.430000	1.330000	0.745000	0.510000	1.670000	1.045000	0.670000	0.500000	1.216600	-1.170503
3.844237	2.715371	2.721199	0.820000	1.930000	2.020000	3.160000	-2.232700	-4.404500	-4.570200	-8.594900	4.177100	7.576200	7.285500	12.967600	-2.232700	-4.404500	-4.570200	-8.594900	0.710000	0.385000	0.438000	0.000000	2.430000	1.330000	1.077000	0.510000	1.670000	1.045000	0.920000	0.500000	1.534700	-1.297686
3.642593	2.730909	2.415671	0.820000	1.930000	1.810000	3.160000	-2.232700	-4.404500	-2.579100	-8.594900	4.177100	7.576200	5.999300	12.967600	-2.232700	-4.404500	-2.579100	-8.594900	0.710000	0.385000	0.170000	0.000000	2.430000	1.330000	0.935000	0.510000	1.670000	1.045000	0.760000	0.500000	0.863700	-1.316696
3.733535	2.721932	2.556792	0.820000	1.930000	1.780000	3.160000	-2.232700	-4.404500	-2.518500	-8.594900	4.177100	7.576200	5.786400	12.967600	-2.232700	-4.404500	-2.518500	-8.594900	0.710000	0.385000	0.360000	0.000000	2.430000	1.330000	1.110000	0.510000	1.670000	1.045000	0.940000	0.500000	0.958500	-1.344579
3.802551	2.715577	2.661909	0.820000	1.930000	2.050000	3.160000	-2.232700	-4.404500	-4.827600	-8.594900	4.177100	7.576200	8.608400	12.967600	-2.232700	-4.404500	-4.827600	-8.594900	0.710000	0.385000	0.335000	0.000000	2.430000	1.330000	0.935000	0.510000	1.670000	1.045000	0.830000	0.500000	1.303000	-1.250614
3.622160	2.751634	2.363517	0.820000	2.540000	1.610000	3.160000	-2.232700	-5.760200	-2.712100	-8.594900	4.177100	9.225500	5.985800	12.967600	-2.232700	-5.760200	-2.712100	-8.594900	0.710000	0.488000	0.000000	0.000000	2.430000	1.450000	0.905000	0.510000	1.670000	1.210000	0.770000	0.500000	0.351400	-1.352288
3.689003	2.685595	2.530287	0.820000	2.540000	2.180000	3.160000	-2.232700	-5.760200	-5.194700	-8.594900	4.177100	9.225500	9.788600	12.967600	-2.232700	-5.760200	-5.194700	-8.594900	0.710000	0.488000	0.155000	0.000000	2.430000	1.450000	0.745000	0.510000	1.670000	1.210000	0.670000	0.500000	0.012100	-1.056510
3.837326	2.696942	2.729807	0.820000	2.540000	2.020000	3.160000	-2.232700	-5.760200	-4.570200	-8.594900	4.177100	9.225500	7.285500	12.967600	-2.232700	-5.760200	-4.570200	-8.594900	0.710000	0.488000	0.438000	0.000000	2.430000	1.450000	1.077000	0.510000	1.670000	1.210000	0.920000	0.500000	0.408100	-1.173680
3.637736	2.702427	2.438727	0.820000	2.540000	1.810000	3.160000	-2.232700	-5.760200	-2.579100	-8.594900	4.177100	9.225500	5.999300	12.967600	-2.232700	-5.760200	-2.579100	-8.594900	0.710000	0.488000	0.170000	0.000000	2.430000	1.450000	0.935000	0.510000	1.670000	1.210000	0.760000	0.500000	0.000000	-1.189330
3.730575	2.698136	2.576998	0.820000	2.540000	1.780000	3.160000	-2.232700	-5.760200	-2.518500	-8.594900	4.177100	9.225500	5.786400	12.967600	-2.232700	-5.760200	-2.518500	-8.594900	0.710000	0.488000	0.360000	0.000000	2.430000	1.450000	1.110000	0.510000	1.670000	1.210000	0.940000	0.500000	0.000000	-1.215176
3.795040	2.700442	2.666501	0.820000	2.540000	2.050000	3.160000	-2.232700	-5.760200	-4.827600	-8.594900	4.177100	9.225500	8.608400	12.967600	-2.232700	-5.760200	-4.827600	-8.594900	0.710000	0.488000	0.335000	0.000000	2.430000	1.450000	0.935000	0.510000	1.670000	1.210000	0.830000	0.500000	0.125700	-1.132085
3.509038	2.587452	2.372754	0.820000	1.900000	1.610000	3.160000	-2.232700	-4.609700	-2.712100	-8.594900	4.177100	7.726400	5.985800	12.967600	-2.232700	-4.609700	-2.712100	-8.594900	0.710000	0.185000	0.000000	0.000000	2.430000	1.160000	0.905000	0.510000	1.670000	0.880000	0.770000	0.500000	0.656500	-1.434919
3.579573	2.518306	2.543942	0.820000	1.900000	2.180000	3.160000	-2.232700	-4.609700	-5.194700	-8.594900	4.177100	7.726400	9.788600	12.967600	-2.232700	-4.609700	-5.194700	-8.594900	0.710000	0.185000	0.155000	0.000000	2.430000	1.160000	0.745000	0.510000	1.670000	0.880000	0.670000	0.500000	0.515100	-1.136378
3.717834	2.518507	2.737033	0.820000	1.900000	2.020000	3.160000	-2.232700	-4.609700	-4.570200	-8.594900	4.177100	7.726400	7.285500	12.967600	-2.232700	-4.609700	-4.570200	-8.594900	0.710000	0.185000	0.438000	0.000000	2.430000	1.160000	1.077000	0.510000	1.670000	0.880000	0.920000	0.500000	0.752500	-1.263479
3.528403	2.539305	2.450212	0.820000	1.900000	1.810000	3.160000	-2.232700	-4.609700	-2.579100	-8.594900	4.177100	7.726400	5.999300	12.967600	-2.232700	-4.609700	-2.579100	-8.594900	0.710000	0.185000	0.170000	0.000000	2.430000	1.160000	0.935000	0.510000	1.670000	0.880000	0.760000	0.500000	0.000000	-1.273126
3.617268	2.528729	2.586697	0.820000	1.900000	1.780000	3.160000	-2.232700	-4.609700	-2.518500	-8.594900	4.177100	7.726400	5.786400	12.967600	-2.232700	-4.609700	-2.518500	-8.594900	0.710000	0.185000	0.360000	0.000000	2.430000	1.160000	1.110000	0.510000	1.670000	0.880000	0.940000	0.500000	0.000000	-1.305411
3.677804	2.519672	2.680288	0.820000	1.900000	2.050000	3.160000	-2.232700	-4.609700	-4.827600	-8.594900	4.177100	7.726400	8.608400	12.967600	-2.232700	-4.609700	-4.827600	-8.594900	0.710000	0.185000	0.335000	0.000000	2.430000	1.160000	0.935000	0.510000	1.670000	0.880000	0.830000	0.500000	0.635300	-1.216858
3.814882	3.020994	2.353369	0.820000	1.780000	1.610000	3.160000	-2.232700	-2.518500	-2.712100	-8.594900	4.177100	5.786400	5.985800	12.967600	-2.232700	-2.518500	-2.712100	-8.594900	0.710000	0.360000	0.000000	0.000000	2.430000	1.110000	0.905000	0.510000	1.670000	0.940000	0.770000	0.500000	2.823700	-1.559698
3.863073	2.926088	2.529937	0.820000	1.780000	2.180000	3.160000	-2.232700	-2.518500	-5.194700	-8.594900	4.177100	5.786400	9.788600	12.967600	-2.232700	-2.518500	-5.194700	-8.594900	0.710000	0.360000	0.155000	0.000000	2.430000	1.110000	0.745000	0.510000	1.670000	0.940000	0.670000	0.500000	0.408400	-1.236333
4.033310	2.973365	2.727957	0.820000	1.780000	2.020000	3.160000	-2.232700	-2.518500	-4.570200	-8.594900	4.177100	5.786400	7.285500	12.967600	-2.232700	-2.518500	-4.570200	-8.594900	0.710000	0.360000	0.438000	0.000000	2.430000	1.110000	1.077000	0.510000	1.670000	0.940000	0.920000	0.500000	0.309400	-1.354622
3.828701	2.557610	2.852962	0.820000	1.780000	1.810000	3.160000	-2.232700	-2.518500	-2.579100	-8.594900	4.177100	5.786400	5.999300	12.967600	-2.232700	-2.518500	-2.579100	-8.594900	0.710000	0.360000	0.170000	0.000000	2.430000	1.110000	0.935000	0.510000	1.670000	0.940000	0.760000	0.500000	1.634100	-1.397412
3.923810	2.770600	2.770600	0.820000	1.780000	1.780000	3.160000	-2.232700	-2.518500	-2.518500	-8.594900	4.177100	5.786400	5.786400	12.967600	-2.232700	-2.518500	-2.518500	-8.594900	0.710000	0.360000	0.360000	0.000000	2.430000	1.110000	1.110000	0.510000	1.670000	0.940000	0.940000	0.500000	1.442700	-1.406976
3.984778	2.961698	2.669849	0.820000	1.780000	2.050000	3.160000	-2.232700	-2.518500	-4.827600	-8.594900	4.177100	5.786400	8.608400	12.967600	-2.232700	-2.518500	-4.827600	-8.594900	0.710000	0.360000	0.335000	0.000000	2.430000	1.110000	0.935000	0.510000	1.670000	0.940000	0.830000	0.500000	0.421900	-1.308971
3.842051	3.061139	2.348954	0.820000	2.040000	1.610000	3.160000	-2.232700	-2.370000	-2.712100	-8.594900	4.177100	6.108200	5.985800	12.967600	-2.232700	-2.370000	-2.712100	-8.594900	0.710000	0.463000	0.000000	0.000000	2.430000	1.220000	0.905000	0.510000	1.670000	1.015000	0.770000	0.500000	3.612300	-1.596525
3.917736	3.015829	2.513278	0.820000	2.040000	2.180000	3.160000	-2.232700	-2.370000	-5.194700	-8.594900	4.177100	6.108200	9.788600	12.967600	-2.232700	-2.370000	-5.194700	-8.594900	0.710000	0.463000	0.155000	0.000000	2.430000	1.220000	0.745000	0.510000	1.670000	1.015000	0.670000	0.500000	1.144900	-1.258359
4.076579	3.040655	2.720038	0.820000	2.040000	2.020000	3.160000	-2.232700	-2.370000	-4.570200	-8.594900	4.177100	6.108200	7.285500	12.967600	-2.232700	-2.370000	-4.570200	-8.594900	0.710000	0.463000	0.438000	0.000000	2.430000	1.220000	1.077000	0.510000	1.670000	1.015000	0.920000	0.500000	1.028600	-1.383649
3.859001	3.036398	2.402622	0.820000	2.040000	1.810000	3.160000	-2.232700	-2.370000	-2.579100	-8.594900	4.177100	6.108200	5.999300	12.967600	-2.232700	-2.370000	-2.579100	-8.594900	0.710000	0.463000	0.170000	0.000000	2.430000	1.220000	0.935000	0.510000	1.670000	1.015000	0.760000	0.500000	2.318100	-1.415137
3.959267	3.040047	2.548398	0.820000	2.040000	1.780000	3.160000	-2.232700	-2.370000	-2.518500	-8.594900	4.177100	6.108200	5.786400	12.967600	-2.232700	-2.370000	-2.518500	-8.594900	0.710000	0.463000	0.360000	0.000000	2.430000	1.220000	1.110000	0.510000	1.670000	1.015000	0.940000	0.500000	2.376200	-1.437849
4.030924	3.035648	2.658705	0.820000	2.040000	2.050000	3.160000	-2.232700	-2.370000	-4.827600	-8.594900	4.177100	6.108200	8.608400	12.967600	-2.232700	-2.370000	-4.827600	-8.594900	0.710000	0.463000	0.335000	0.000000	2.430000	1.220000	0.935000	0.510000	1.670000	1.015000	0.830000	0.500000	1.041900	-1.335749
4.159624	3.067276	2.812562	0.790000	1.930000	1.610000	2.660000	-2.086200	-4.404500	-2.712100	-7.085100	3.893900	7.576200	5.985800	10.451300	-2.086200	-4.404500	-2.712100	-7.085100	0.000000	0.385000	0.000000	0.315000	2.600000	1.330000	0.905000	0.830000	1.710000	1.045000	0.770000	0.755000	0.000000	-0.893281
4.194625	3.021672	2.909897	0.790000	1.930000	2.180000	2.660000	-2.086200	-4.404500	-5.194700	-7.085100	3.893900	7.576200	9.788600	10.451300	-2.086200	-4.404500	-5.194700	-7.085100	0.000000	0.385000	0.155000	0.315000	2.600000	1.330000	0.745000	0.830000	1.710000	1.045000	0.670000	0.755000	0.269200	-0.757022
4.329206	3.019723	3.102420	0.790000	1.930000	2.020000	2.660000	-2.086200	-4.404500	-4.570200	-7.085100	3.893900	7.576200	7.285500	10.451300	-2.086200	-4.404500	-4.570200	-7.085100	0.000000	0.385000	0.438000	0.315000	2.600000	1.330000	1.077000	0.830000	1.710000	1.045000	0.920000	0.755000	0.651500	-0.871213
4.172331	3.020784	2.878931	0.790000	1.930000	1.810000	2.660000	-2.086200	-4.404500	-2.579100	-7.085100	3.893900	7.576200	5.999300	10.451300	-2.086200	-4.404500	-2.579100	-7.085100	0.000000	0.385000	0.170000	0.315000	2.600000	1.330000	0.935000	0.830000	1.710000	1.045000	0.760000	0.755000	0.000000	-0.815171
4.251257	3.024282	2.987848	0.790000	1.930000	1.780000	2.660000	-2.086200	-4.404500	-2.518500	-7.085100	3.893900	7.576200	5.786400	10.451300	-2.086200	-4.404500	-2.518500	-7.085100	0.000000	0.385000	0.360000	0.315000	2.600000	1.330000	1.110000	0.830000	1.710000	1.045000	0.940000	0.755000	0.000000	-0.869518
4.290565	3.023065	3.044691	0.790000	1.930000	2.050000	2.660000	-2.086200	-4.404500	-4.827600	-7.085100	3.893900	7.576200	8.608400	10.451300	-2.086200	-4.404500	-4.827600	-7.085100	0.000000	0.385000	0.335000	0.315000	2.600000	1.330000	0.935000	0.830000	1.710000	1.045000	0.830000	0.755000	0.349500	-0.829319
4.140602	3.015846	2.838506	0.790000	2.540000	1.610000	2.660000	-2.086200	-5.760200	-2.712100	-7.085100	3.893900	9.225500	5.985800	10.451300	-2.086200	-5.760200	-2.712100	-7.085100	0.000000	0.488000	0.000000	0.315000	2.600000	1.450000	0.905000	0.830000	1.710000	1.210000	0.770000	0.755000	0.000000	-0.814365
4.167495	2.970920	2.922710	0.790000	2.540000	2.180000	2.660000	-2.086200	-5.760200	-5.194700	-7.085100	3.893900	9.225500	9.788600	10.451300	-2.086200	-5.760200	-5.194700	-7.085100	0.000000	0.488000	0.155000	0.315000	2.600000	1.450000	0.745000	0.830000	1.710000	1.210000	0.670000	0.755000	0.000000	-0.700059
4.309719	2.979239	3.114870	0.790000	2.540000	2.020000	2.660000	-2.086200	-5.760200	-4.570200	-7.085100	3.893900	9.225500	7.285500	10.451300	-2.086200	-5.760200	-4.570200	-7.085100	0.000000	0.488000	0.438000	0.315000	2.600000	1.450000	1.077000	0.830000	1.710000	1.210000	0.920000	0.755000	0.000000	-0.800890
4.157059	2.953390	2.925547	0.790000	2.540000	1.810000	2.660000	-2.086200	-5.760200	-2.579100	-7.085100	3.893900	9.225500	5.999300	10.451300	-2.086200	-5.760200	-2.579100	-7.085100	0.000000	0.488000	0.170000	0.315000	2.600000	1.450000	0.935000	0.830000	1.710000	1.210000	0.760000	0.755000	0.000000	-0.764059
4.235328	2.960025	3.029431	0.790000	2.540000	1.780000	2.660000	-2.086200	-5.760200	-2.518500	-7.085100	3.893900	9.225500	5.786400	10.451300	-2.086200	-5.760200	-2.518500	-7.085100	0.000000	0.488000	0.360000	0.315000	2.600000	1.450000	1.110000	0.830000	1.710000	1.210000	0.940000	0.755000	0.000000	-0.808851
4.264057	2.976039	3.053996	0.790000	2.540000	2.050000	2.660000	-2.086200	-5.760200	-4.827600	-7.085100	3.893900	9.225500	8.608400	10.451300	-2.086200	-5.760200	-4.827600	-7.085100	0.000000	0.488000	0.335000	0.315000	2.600000	1.450000	0.935000	0.830000	1.710000	1.210000	0.830000	0.755000	0.000000	-0.766324
4.069474	2.914998	2.839862	0.790000	1.900000	1.610000	2.660000	-2.086200	-4.609700	-2.712100	-7.085100	3.893900	7.726400	5.985800	10.451300	-2.086200	-4.609700	-2.712100	-7.085100	0.000000	0.185000	0.000000	0.315000	2.600000	1.160000	0.905000	0.830000	1.710000	0.880000	0.770000	0.755000	0.000000	-0.821273
4.101984	2.871766	2.929173	0.790000	1.900000	2.180000	2.660000	-2.086200	-4.609700	-5.194700	-7.085100	3.893900	7.726400	9.788600	10.451300	-2.086200	-4.609700	-5.194700	-7.085100	0.000000	0.185000	0.155000	0.315000	2.600000	1.160000	0.745000	0.830000	1.710000	0.880000	0.670000	0.755000	0.000000	-0.697276
4.233518	2.869254	3.115316	0.790000	1.900000	2.020000	2.660000	-2.086200	-4.609700	-4.570200	-7.085100	3.893900	7.726400	7.285500	10.451300	-2.086200	-4.609700	-4.570200	-7.085100	0.000000	0.185000	0.438000	0.315000	2.600000	1.160000	1.077000	0.830000	1.710000	0.880000	0.920000	0.755000	0.284700	-0.811441
4.090948	2.861226	2.924078	0.790000	1.900000	1.810000	2.660000	-2.086200	-4.609700	-2.579100	-7.085100	3.893900	7.726400	5.999300	10.451300	-2.086200	-4.609700	-2.579100	-7.085100	0.000000	0.185000	0.170000	0.315000	2.600000	1.160000	0.935000	0.830000	1.710000	0.880000	0.760000	0.755000	0.000000	-0.761567
4.165778	2.866729	3.023528	0.790000	1.900000	1.780000	2.660000	-2.086200	-4.609700	-2.518500	-7.085100	3.893900	7.726400	5.786400	10.451300	-2.086200	-4.609700	-2.518500	-7.085100	0.000000	0.185000	0.360000	0.315000	2.600000	1.160000	1.110000	0.830000	1.710000	0.880000	0.940000	0.755000	0.000000	-0.813734
4.196458	2.871196	3.061959	0.790000	1.900000	2.050000	2.660000	-2.086200	-4.609700	-4.827600	-7.085100	3.893900	7.726400	8.608400	10.451300	-2.086200	-4.609700	-4.827600	-7.085100	0.000000	0.185000	0.335000	0.315000	2.600000	1.160000	0.935000	0.830000	1.710000	0.880000	0.830000	0.755000	0.000000	-0.770180
4.330823	3.312082	2.801997	0.790000	1.780000	1.610000	2.660000	-2.086200	-2.518500	-2.712100	-7.085100	3.893900	5.786400	5.985800	10.451300	-2.086200	-2.518500	-2.712100	-7.085100	0.000000	0.360000	0.000000	0.315000	2.600000	1.110000	0.905000	0.830000	1.710000	0.940000	0.770000	0.755000	0.920100	-0.968860
4.334750	3.214732	2.911787	0.790000	1.780000	2.180000	2.660000	-2.086200	-2.518500	-5.194700	-7.085100	3.893900	5.786400	9.788600	10.451300	-2.086200	-2.518500	-5.194700	-7.085100	0.000000	0.360000	0.155000	0.315000	2.600000	1.110000	0.745000	0.830000	1.710000	0.940000	0.670000	0.755000	0.104600	-0.831161
4.496185	3.253597	3.104089	0.790000	1.780000	2.020000	2.660000	-2.086200	-2.518500	-4.570200	-7.085100	3.893900	5.786400	7.285500	10.451300	-2.086200	-2.518500	-4.570200	-7.085100	0.000000	0.360000	0.438000	0.315000	2.600000	1.110000	1.077000	0.830000	1.710000	0.940000	0.920000	0.755000	0.280400	-0.933605
4.323108	2.978897	3.133918	0.790000	1.780000	1.810000	2.660000	-2.086200	-2.518500	-2.579100	-7.085100	3.893900	5.786400	5.999300	10.451300	-2.086200	-2.518500	-2.579100	-7.085100	0.000000	0.360000	0.170000	0.315000	2.600000	1.110000	0.935000	0.830000	1.710000	0.940000	0.760000	0.755000	0.260600	-0.917094
4.405122	3.113607	3.113607	0.790000	1.780000	1.780000	2.660000	-2.086200	-2.518500	-2.518500	-7.085100	3.893900	5.786400	5.786400	10.451300	-2.086200	-2.518500	-2.518500	-7.085100	0.000000	0.360000	0.360000	0.315000	2.600000	1.110000	1.110000	0.830000	1.710000	0.940000	0.940000	0.755000	0.037600	-0.938452
4.443702	3.233470	3.049529	0.790000	1.780000	2.050000	2.660000	-2.086200	-2.518500	-4.827600	-7.085100	3.893900	5.786400	8.608400	10.451300	-2.086200	-2.518500	-4.827600	-7.085100	0.000000	0.360000	0.335000	0.315000	2.600000	1.110000	0.935000	0.830000	1.710000	0.940000	0.830000	0.755000	0.191400	-0.894430
4.369470	3.374366	2.791225	0.790000	2.040000	1.610000	2.660000	-2.086200	-2.370000	-2.712100	-7.085100	3.893900	6.108200	5.985800	10.451300	-2.086200	-2.370000	-2.712100	-7.085100	0.000000	0.463000	0.000000	0.315000	2.600000	1.220000	0.905000	0.830000	1.710000	1.015000	0.770000	0.755000	1.346900	-0.998564
4.392547	3.314061	2.890721	0.790000	2.040000	2.180000	2.660000	-2.086200	-2.370000	-5.194700	-7.085100	3.893900	6.108200	9.788600	10.451300	-2.086200	-2.370000	-5.194700	-7.085100	0.000000	0.463000	0.155000	0.315000	2.600000	1.220000	0.745000	0.830000	1.710000	1.015000	0.670000	0.755000	0.487600	-0.845799
4.546003	3.335810	3.090876	0.790000	2.040000	2.020000	2.660000	-2.086200	-2.370000	-4.570200	-7.085100	3.893900	6.108200	7.285500	10.451300	-2.086200	-2.370000	-4.570200	-7.085100	0.000000	0.463000	0.438000	0.315000	2.600000	1.220000	1.077000	0.830000	1.710000	1.015000	0.920000	0.755000	0.289800	-0.955895
4.370916	3.334109	2.837310	0.790000	2.040000	1.810000	2.660000	-2.086200	-2.370000	-2.579100	-7.085100	3.893900	6.108200	5.999300	10.451300	-2.086200	-2.370000	-2.579100	-7.085100	0.000000	0.463000	0.170000	0.315000	2.600000	1.220000	0.935000	0.830000	1.710000	1.015000	0.760000	0.755000	0.491800	-0.906398
4.460128	3.342230	2.959536	0.790000	2.040000	1.780000	2.660000	-2.086200	-2.370000	-2.518500	-7.085100	3.893900	6.108200	5.786400	10.451300	-2.086200	-2.370000	-2.518500	-7.085100	0.000000	0.463000	0.360000	0.315000	2.600000	1.220000	1.110000	0.830000	1.710000	1.015000	0.940000	0.755000	0.789800	-0.960016
4.500442	3.328720	3.032418	0.790000	2.040000	2.050000	2.660000	-2.086200	-2.370000	-4.827600	-7.085100	3.893900	6.108200	8.608400	10.451300	-2.086200	-2.370000	-4.827600	-7.085100	0.000000	0.463000	0.335000	0.315000	2.600000	1.220000	0.935000	0.830000	1.710000	1.015000	0.830000	0.755000	0.359900	-0.913763
4.112299	3.020297	2.793154	0.820000	1.930000	1.610000	2.660000	-2.319000	-4.404500	-2.712100	-7.085100	4.340700	7.576200	5.985800	10.451300	-2.319000	-4.404500	-2.712100	-7.085100	0.370000	0.385000	0.000000	0.315000	2.150000	1.330000	0.905000	0.830000	1.540000	1.045000	0.770000	0.755000	0.000000	-0.810244
4.149949	2.980763	2.887782	0.820000	1.930000	2.180000	2.660000	-2.319000	-4.404500	-5.194700	-7.085100	4.340700	7.576200	9.788600	10.451300	-2.319000	-4.404500	-5.194700	-7.085100	0.370000	0.385000	0.155000	0.315000	2.150000	1.330000	0.745000	0.830000	1.540000	1.045000	0.670000	0.755000	0.204000	-0.671115
4.297072	2.991372	3.085243	0.820000	1.930000	2.020000	2.660000	-2.319000	-4.404500	-4.570200	-7.085100	4.340700	7.576200	7.285500	10.451300	-2.319000	-4.404500	-4.570200	-7.085100	0.370000	0.385000	0.438000	0.315000	2.150000	1.330000	1.077000	0.830000	1.540000	1.045000	0.920000	0.755000	0.617900	-0.771763
4.125267	2.980252	2.853063	0.820000	1.930000	1.810000	2.660000	-2.319000	-4.404500	-2.579100	-7.085100	4.340700	7.576200	5.999300	10.451300	-2.319000	-4.404500	-2.579100	-7.085100	0.370000	0.385000	0.170000	0.315000	2.150000	1.330000	0.935000	0.830000	1.540000	1.045000	0.760000	0.755000	0.000000	-0.730682
4.212605	2.990831	2.966667	0.820000	1.930000	1.780000	2.660000	-2.319000	-4.404500	-2.518500	-7.085100	4.340700	7.576200	5.786400	10.451300	-2.319000	-4.404500	-2.518500	-7.085100	0.370000	0.385000	0.360000	0.315000	2.150000	1.330000	1.110000	0.830000	1.540000	1.045000	0.940000	0.755000	0.000000	-0.776629
4.253654	2.989437	3.026083	0.820000	1.930000	2.050000	2.660000	-2.319000	-4.404500	-4.827600	-7.085100	4.340700	7.576200	8.608400	10.451300	-2.319000	-4.404500	-4.827600	-7.085100	0.370000	0.385000	0.335000	0.315000	2.150000	1.330000	0.935000	0.830000	1.540000	1.045000	0.830000	0.755000	0.295200	-0.733345
4.098771	2.977419	2.818022	0.820000	2.540000	1.610000	2.660000	-2.319000	-5.760200	-2.712100	-7.085100	4.340700	9.225500	5.985800	10.451300	-2.319000	-5.760200	-2.712100	-7.085100	0.370000	0.488000	0.000000	0.315000	2.150000	1.450000	0.905000	0.830000	1.540000	1.210000	0.770000	0.755000	0.000000	-0.732800
4.124508	2.935859	2.897012	0.820000	2.540000	2.180000	2.660000	-2.319000	-5.760200	-5.194700	-7.085100	4.340700	9.225500	9.788600	10.451300	-2.319000	-5.760200	-5.194700	-7.085100	0.370000	0.488000	0.155000	0.315000	2.150000	1.450000	0.745000	0.830000	1.540000	1.210000	0.670000	0.755000	0.000000	-0.617169
4.278072	2.954536	3.094759	0.820000	2.540000	2.020000	2.660000	-2.319000	-5.760200	-4.570200	-7.085100	4.340700	9.225500	7.285500	10.451300	-2.319000	-5.760200	-4.570200	-7.085100	0.370000	0.488000	0.438000	0.315000	2.150000	1.450000	1.077000	0.830000	1.540000	1.210000	0.920000	0.755000	0.000000	-0.703126
4.113644	2.925168	2.892357	0.820000	2.540000	1.810000	2.660000	-2.319000	-5.760200	-2.579100	-7.085100	4.340700	9.225500	5.999300	10.451300	-2.319000	-5.760200	-2.579100	-7.085100	0.370000	0.488000	0.170000	0.315000	2.150000	1.450000	0.935000	0.830000	1.540000	1.210000	0.760000	0.755000	0.000000	-0.681398
4.199008	2.934033	3.004055	0.820000	2.540000	1.780000	2.660000	-2.319000	-5.760200	-2.518500	-7.085100	4.340700	9.225500	5.786400	10.451300	-2.319000	-5.760200	-2.518500	-7.085100	0.370000	0.488000	0.360000	0.315000	2.150000	1.450000	1.110000	0.830000	1.540000	1.210000	0.940000	0.755000	0.000000	-0.717473
4.228816	2.948024	3.032129	0.820000	2.540000	2.050000	2.660000	-2.319000	-5.760200	-4.827600	-7.085100	4.340700	9.225500	8.608400	10.451300	-2.319000	-5.760200	-4.827600	-7.085100	0.370000	0.488000	0.335000	0.315000	2.150000	1.450000	0.935000	0.830000	1.540000	1.210000	0.830000	0.755000	0.000000	-0.672808
4.014229	2.866022	2.810821	0.820000	1.900000	1.610000	2.660000	-2.319000	-4.609700	-2.712100	-7.085100	4.340700	7.726400	5.985800	10.451300	-2.319000	-4.609700	-2.712100	-7.085100	0.370000	0.185000	0.000000	0.315000	2.150000	1.160000	0.905000	0.830000	1.540000	0.880000	0.770000	0.755000	0.000000	-0.749526
4.050713	2.829329	2.899032	0.820000	1.900000	2.180000	2.660000	-2.319000	-4.609700	-5.194700	-7.085100	4.340700	7.726400	9.788600	10.451300	-2.319000	-4.609700	-5.194700	-7.085100	0.370000	0.185000	0.155000	0.315000	2.150000	1.160000	0.745000	0.830000	1.540000	0.880000	0.670000	0.755000	0.000000	-0.622532
4.195488	2.836957	3.093584	0.820000	1.900000	2.020000	2.660000	-2.319000	-4.609700	-4.570200	-7.085100	4.340700	7.726400	7.285500	10.451300	-2.319000	-4.609700	-4.570200	-7.085100	0.370000	0.185000	0.438000	0.315000	2.150000	1.160000	1.077000	0.830000	1.540000	0.880000	0.920000	0.755000	0.253700	-0.720398
4.041145	2.826956	2.887923	0.820000	1.900000	1.810000	2.660000	-2.319000	-4.609700	-2.579100	-7.085100	4.340700	7.726400	5.999300	10.451300	-2.319000	-4.609700	-2.579100	-7.085100	0.370000	0.185000	0.170000	0.315000	2.150000	1.160000	0.935000	0.830000	1.540000	0.880000	0.760000	0.755000	0.000000	-0.687167
4.119643	2.832596	2.992363	0.820000	1.900000	1.780000	2.660000	-2.319000	-4.609700	-2.518500	-7.085100	4.340700	7.726400	5.786400	10.451300	-2.319000	-4.609700	-2.518500	-7.085100	0.370000	0.185000	0.360000	0.315000	2.150000	1.160000	1.110000	0.830000	1.540000	0.880000	0.940000	0.755000	0.000000	-0.729567
4.152601	2.835415	3.035544	0.820000	1.900000	2.050000	2.660000	-2.319000	-4.609700	-4.827600	-7.085100	4.340700	7.726400	8.608400	10.451300	-2.319000	-4.609700	-4.827600	-7.085100	0.370000	0.185000	0.335000	0.315000	2.150000	1.160000	0.935000	0.830000	1.540000	0.880000	0.830000	0.755000	0.000000	-0.683558
4.283332	3.258497	2.789982	0.820000	1.780000	1.610000	2.660000	-2.319000	-2.518500	-2.712100	-7.085100	4.340700	5.786400	5.985800	10.451300	-2.319000	-2.518500	-2.712100	-7.085100	0.370000	0.360000	0.000000	0.315000	2.150000	1.110000	0.905000	0.830000	1.540000	0.940000	0.770000	0.755000	0.804800	-0.870260
4.284216	3.159233	2.896719	0.820000	1.780000	2.180000	2.660000	-2.319000	-2.518500	-5.194700	-7.085100	4.340700	5.786400	9.788600	10.451300	-2.319000	-2.518500	-5.194700	-7.085100	0.370000	0.360000	0.155000	0.315000	2.150000	1.110000	0.745000	0.830000	1.540000	0.940000	0.670000	0.755000	0.150000	-0.732296
4.463366	3.217764	3.093780	0.820000	1.780000	2.020000	2.660000	-2.319000	-2.518500	-4.570200	-7.085100	4.340700	5.786400	7.285500	10.451300	-2.319000	-2.518500	-4.570200	-7.085100	0.370000	0.360000	0.438000	0.315000	2.150000	1.110000	1.077000	0.830000	1.540000	0.940000	0.920000	0.755000	0.354800	-0.823298
4.275256	2.964539	3.081025	0.820000	1.780000	1.810000	2.660000	-2.319000	-2.518500	-2.579100	-7.085100	4.340700	5.786400	5.999300	10.451300	-2.319000	-2.518500	-2.579100	-7.085100	0.370000	0.360000	0.170000	0.315000	2.150000	1.110000	0.935000	0.830000	1.540000	0.940000	0.760000	0.755000	0.134600	-0.819023
4.360028	3.082243	3.082243	0.820000	1.780000	1.780000	2.660000	-2.319000	-2.518500	-2.518500	-7.085100	4.340700	5.786400	5.786400	10.451300	-2.319000	-2.518500	-2.518500	-7.085100	0.370000	0.360000	0.360000	0.315000	2.150000	1.110000	1.110000	0.830000	1.540000	0.940000	0.940000	0.755000	0.000000	-0.834158
4.409891	3.198995	3.036474	0.820000	1.780000	2.050000	2.660000	-2.319000	-2.518500	-4.827600	-7.085100	4.340700	5.786400	8.608400	10.451300	-2.319000	-2.518500	-4.827600	-7.085100	0.370000	0.360000	0.335000	0.315000	2.150000	1.110000	0.935000	0.830000	1.540000	0.940000	0.830000	0.755000	0.227300	-0.787048
4.323738	3.323606	2.778942	0.820000	2.040000	1.610000	2.660000	-2.319000	-2.370000	-2.712100	-7.085100	4.340700	6.108200	5.985800	10.451300	-2.319000	-2.370000	-2.712100	-7.085100	0.370000	0.463000	0.000000	0.315000	2.150000	1.220000	0.905000	0.830000	1.540000	1.015000	0.770000	0.755000	1.348500	-0.897111
4.350510	3.268100	2.878272	0.820000	2.040000	2.180000	2.660000	-2.319000	-2.370000	-5.194700	-7.085100	4.340700	6.108200	9.788600	10.451300	-2.319000	-2.370000	-5.194700	-7.085100	0.370000	0.463000	0.155000	0.315000	2.150000	1.220000	0.745000	0.830000	1.540000	1.015000	0.670000	0.755000	0.362500	-0.742165
4.516014	3.303067	3.081621	0.820000	2.040000	2.020000	2.660000	-2.319000	-2.370000	-4.570200	-7.085100	4.340700	6.108200	7.285500	10.451300	-2.319000	-2.370000	-4.570200	-7.085100	0.370000	0.463000	0.438000	0.315000	2.150000	1.220000	1.077000	0.830000	1.540000	1.015000	0.920000	0.755000	0.201700	-0.842896
4.325179	3.283303	2.824827	0.820000	2.040000	1.810000	2.660000	-2.319000	-2.370000	-2.579100	-7.085100	4.340700	6.108200	5.999300	10.451300	-2.319000	-2.370000	-2.579100	-7.085100	0.370000	0.463000	0.170000	0.315000	2.150000	1.220000	0.935000	0.830000	1.540000	1.015000	0.760000	0.755000	0.411200	-0.804781
4.421286	3.301211	2.946397	0.820000	2.040000	1.780000	2.660000	-2.319000	-2.370000	-2.518500	-7.085100	4.340700	6.108200	5.786400	10.451300	-2.319000	-2.370000	-2.518500	-7.085100	0.370000	0.463000	0.360000	0.315000	2.150000	1.220000	1.110000	0.830000	1.540000	1.015000	0.940000	0.755000	0.730200	-0.852193
4.467695	3.292520	3.022878	0.820000	2.040000	2.050000	2.660000	-2.319000	-2.370000	-4.827600	-7.085100	4.340700	6.108200	8.608400	10.451300	-2.319000	-2.370000	-4.827600	-7.085100	0.370000	0.463000	0.335000	0.315000	2.150000	1.220000	0.935000	0.830000	1.540000	1.015000	0.830000	0.755000	0.260000	-0.803095
4.130687	3.035976	2.803382	0.820000	1.930000	1.610000	2.660000	-2.232700	-4.404500	-2.712100	-7.085100	4.177100	7.576200	5.985800	10.451300	-2.232700	-4.404500	-2.712100	-7.085100	0.710000	0.385000	0.000000	0.315000	2.430000	1.330000	0.905000	0.830000	1.670000	1.045000	0.770000	0.755000	0.000000	-0.847144
4.167138	2.996359	2.896440	0.820000	1.930000	2.180000	2.660000	-2.232700	-4.404500	-5.194700	-7.085100	4.177100	7.576200	9.788600	10.451300	-2.232700	-4.404500	-5.194700	-7.085100	0.710000	0.385000	0.155000	0.315000	2.430000	1.330000	0.745000	0.830000	1.670000	1.045000	0.670000	0.755000	0.228600	-0.709216
4.309968	3.002965	3.091926	0.820000	1.930000	2.020000	2.660000	-2.232700	-4.404500	-4.570200	-7.085100	4.177100	7.576200	7.285500	10.451300	-2.232700	-4.404500	-4.570200	-7.085100	0.710000	0.385000	0.438000	0.315000	2.430000	1.330000	1.077000	0.830000	1.670000	1.045000	0.920000	0.755000	0.631300	-0.815377
4.143966	2.996287	2.863413	0.820000	1.930000	1.810000	2.660000	-2.232700	-4.404500	-2.579100	-7.085100	4.177100	7.576200	5.999300	10.451300	-2.232700	-4.404500	-2.579100	-7.085100	0.710000	0.385000	0.170000	0.315000	2.430000	1.330000	0.935000	0.830000	1.670000	1.045000	0.760000	0.755000	0.000000	-0.768170
4.227914	3.003788	2.975351	0.820000	1.930000	1.780000	2.660000	-2.232700	-4.404500	-2.518500	-7.085100	4.177100	7.576200	5.786400	10.451300	-2.232700	-4.404500	-2.518500	-7.085100	0.710000	0.385000	0.360000	0.315000	2.430000	1.330000	1.110000	0.830000	1.670000	1.045000	0.940000	0.755000	0.000000	-0.817568
4.268226	3.002547	3.033597	0.820000	1.930000	2.050000	2.660000	-2.232700	-4.404500	-4.827600	-7.085100	4.177100	7.576200	8.608400	10.451300	-2.232700	-4.404500	-4.827600	-7.085100	0.710000	0.385000	0.335000	0.315000	2.430000	1.330000	0.935000	0.830000	1.670000	1.045000	0.830000	0.755000	0.316100	-0.775544
4.116897	2.995428	2.825504	0.820000	2.540000	1.610000	2.660000	-2.232700	-5.760200	-2.712100	-7.085100	4.177100	9.225500	5.985800	10.451300	-2.232700	-5.760200	-2.712100	-7.085100	0.710000	0.488000	0.000000	0.315000	2.430000	1.450000	0.905000	0.830000	1.670000	1.210000	0.770000	0.755000	0.000000	-0.769115
4.141665	2.950196	2.906923	0.820000	2.540000	2.180000	2.660000	-2.232700	-5.760200	-5.194700	-7.085100	4.177100	9.225500	9.788600	10.451300	-2.232700	-5.760200	-5.194700	-7.085100	0.710000	0.488000	0.155000	0.315000	2.430000	1.450000	0.745000	0.830000	1.670000	1.210000	0.670000	0.755000	0.000000	-0.654090
4.288851	2.962998	3.101561	0.820000	2.540000	2.020000	2.660000	-2.232700	-5.760200	-4.570200	-7.085100	4.177100	9.225500	7.285500	10.451300	-2.232700	-5.760200	-4.570200	-7.085100	0.710000	0.488000	0.438000	0.315000	2.430000	1.450000	1.077000	0.830000	1.670000	1.210000	0.920000	0.755000	0.000000	-0.746070
4.130969	2.936521	2.905511	0.820000	2.540000	1.810000	2.660000	-2.232700	-5.760200	-2.579100	-7.085100	4.177100	9.225500	5.999300	10.451300	-2.232700	-5.760200	-2.579100	-7.085100	0.710000	0.488000	0.170000	0.315000	2.430000	1.450000	0.935000	0.830000	1.670000	1.210000	0.760000	0.755000	0.000000	-0.718180
4.213371	2.944261	3.014141	0.820000	2.540000	1.780000	2.660000	-2.232700	-5.760200	-2.518500	-7.085100	4.177100	9.225500	5.786400	10.451300	-2.232700	-5.760200	-2.518500	-7.085100	0.710000	0.488000	0.360000	0.315000	2.430000	1.450000	1.110000	0.830000	1.670000	1.210000	0.940000	0.755000	0.000000	-0.757814
4.242798	2.959137	3.040808	0.820000	2.540000	2.050000	2.660000	-2.232700	-5.760200	-4.827600	-7.085100	4.177100	9.225500	8.608400	10.451300	-2.232700	-5.760200	-4.827600	-7.085100	0.710000	0.488000	0.335000	0.315000	2.430000	1.450000	0.935000	0.830000	1.670000	1.210000	0.830000	0.755000	0.000000	-0.714037
4.036136	2.883560	2.824245	0.820000	1.900000	1.610000	2.660000	-2.232700	-4.609700	-2.712100	-7.085100	4.177100	7.726400	5.985800	10.451300	-2.232700	-4.609700	-2.712100	-7.085100	0.710000	0.185000	0.000000	0.315000	2.430000	1.160000	0.905000	0.830000	1.670000	0.880000	0.770000	0.755000	0.000000	-0.781926
4.071451	2.846385	2.911332	0.820000	1.900000	2.180000	2.660000	-2.232700	-4.609700	-5.194700	-7.085100	4.177100	7.726400	9.788600	10.451300	-2.232700	-4.609700	-5.194700	-7.085100	0.710000	0.185000	0.155000	0.315000	2.430000	1.160000	0.745000	0.830000	1.670000	0.880000	0.670000	0.755000	0.000000	-0.656066
4.213058	2.851828	3.103674	0.820000	1.900000	2.020000	2.660000	-2.232700	-4.609700	-4.570200	-7.085100	4.177100	7.726400	7.285500	10.451300	-2.232700	-4.609700	-4.570200	-7.085100	0.710000	0.185000	0.438000	0.315000	2.430000	1.160000	1.077000	0.830000	1.670000	0.880000	0.920000	0.755000	0.267300	-0.760549
4.059534	2.839844	2.901041	0.820000	1.900000	1.810000	2.660000	-2.232700	-4.609700	-2.579100	-7.085100	4.177100	7.726400	5.999300	10.451300	-2.232700	-4.609700	-2.579100	-7.085100	0.710000	0.185000	0.170000	0.315000	2.430000	1.160000	0.935000	0.830000	1.670000	0.880000	0.760000	0.755000	0.000000	-0.720465
4.137146	2.845259	3.004466	0.820000	1.900000	1.780000	2.660000	-2.232700	-4.609700	-2.518500	-7.085100	4.177100	7.726400	5.786400	10.451300	-2.232700	-4.609700	-2.518500	-7.085100	0.710000	0.185000	0.360000	0.315000	2.430000	1.160000	1.110000	0.830000	1.670000	0.880000	0.940000	0.755000	0.000000	-0.766974
4.170837	2.849689	3.047114	0.820000	1.900000	2.050000	2.660000	-2.232700	-4.609700	-4.827600	-7.085100	4.177100	7.726400	8.608400	10.451300	-2.232700	-4.609700	-4.827600	-7.085100	0.710000	0.185000	0.335000	0.315000	2.430000	1.160000	0.935000	0.830000	1.670000	0.880000	0.830000	0.755000	0.000000	-0.721801
4.305503	3.283421	2.795705	0.820000	1.780000	1.610000	2.660000	-2.232700	-2.518500	-2.712100	-7.085100	4.177100	5.786400	5.985800	10.451300	-2.232700	-2.518500	-2.712100	-7.085100	0.710000	0.360000	0.000000	0.315000	2.430000	1.110000	0.905000	0.830000	1.670000	0.940000	0.770000	0.755000	0.860500	-0.913390
4.300445	3.176308	2.902354	0.820000	1.780000	2.180000	2.660000	-2.232700	-2.518500	-5.194700	-7.085100	4.177100	5.786400	9.788600	10.451300	-2.232700	-2.518500	-5.194700	-7.085100	0.710000	0.360000	0.155000	0.315000	2.430000	1.110000	0.745000	0.830000	1.670000	0.940000	0.670000	0.755000	0.141800	-0.775540
4.477319	3.233524	3.097632	0.820000	1.780000	2.020000	2.660000	-2.232700	-2.518500	-4.570200	-7.085100	4.177100	5.786400	7.285500	10.451300	-2.232700	-2.518500	-4.570200	-7.085100	0.710000	0.360000	0.438000	0.315000	2.430000	1.110000	1.077000	0.830000	1.670000	0.940000	0.920000	0.755000	0.349800	-0.871233
4.294695	2.970805	3.102102	0.820000	1.780000	1.810000	2.660000	-2.232700	-2.518500	-2.579100	-7.085100	4.177100	5.786400	5.999300	10.451300	-2.232700	-2.518500	-2.579100	-7.085100	0.710000	0.360000	0.170000	0.315000	2.430000	1.110000	0.935000	0.830000	1.670000	0.940000	0.760000	0.755000	0.184400	-0.861990
4.377236	3.094167	3.094167	0.820000	1.780000	1.780000	2.660000	-2.232700	-2.518500	-2.518500	-7.085100	4.177100	5.786400	5.786400	10.451300	-2.232700	-2.518500	-2.518500	-7.085100	0.710000	0.360000	0.360000	0.315000	2.430000	1.110000	1.110000	0.830000	1.670000	0.940000	0.940000	0.755000	0.000000	-0.879659
4.424412	3.214427	3.041440	0.820000	1.780000	2.050000	2.660000	-2.232700	-2.518500	-4.827600	-7.085100	4.177100	5.786400	8.608400	10.451300	-2.232700	-2.518500	-4.827600	-7.085100	0.710000	0.360000	0.335000	0.315000	2.430000	1.110000	0.935000	0.830000	1.670000	0.940000	0.830000	0.755000	0.212900	-0.833800
4.338461	3.338314	2.784696	0.820000	2.040000	1.610000	2.660000	-2.232700	-2.370000	-2.712100	-7.085100	4.177100	6.108200	5.985800	10.451300	-2.232700	-2.370000	-2.712100	-7.085100	0.710000	0.463000	0.000000	0.315000	2.430000	1.220000	0.905000	0.830000	1.670000	1.015000	0.770000	0.755000	1.344200	-0.941399
4.367120	3.286036	2.883440	0.820000	2.040000	2.180000	2.660000	-2.232700	-2.370000	-5.194700	-7.085100	4.177100	6.108200	9.788600	10.451300	-2.232700	-2.370000	-5.194700	-7.085100	0.710000	0.463000	0.155000	0.315000	2.430000	1.220000	0.745000	0.830000	1.670000	1.015000	0.670000	0.755000	0.412400	-0.787352
4.528096	3.316266	3.085347	0.820000	2.040000	2.020000	2.660000	-2.232700	-2.370000	-4.570200	-7.085100	4.177100	6.108200	7.285500	10.451300	-2.232700	-2.370000	-4.570200	-7.085100	0.710000	0.463000	0.438000	0.315000	2.430000	1.220000	1.077000	0.830000	1.670000	1.015000	0.920000	0.755000	0.237500	-0.891903
4.343279	3.304313	2.828801	0.820000	2.040000	1.810000	2.660000	-2.232700	-2.370000	-2.579100	-7.085100	4.177100	6.108200	5.999300	10.451300	-2.232700	-2.370000	-2.579100	-7.085100	0.710000	0.463000	0.170000	0.315000	2.430000	1.220000	0.935000	0.830000	1.670000	1.015000	0.760000	0.755000	0.449000	-0.849157
4.436077	3.317141	2.951077	0.820000	2.040000	1.780000	2.660000	-2.232700	-2.370000	-2.518500	-7.085100	4.177100	6.108200	5.786400	10.451300	-2.232700	-2.370000	-2.518500	-7.085100	0.710000	0.463000	0.360000	0.315000	2.430000	1.220000	1.110000	0.830000	1.670000	1.015000	0.940000	0.755000	0.755200	-0.899124
4.481167	3.307933	3.026264	0.820000	2.040000	2.050000	2.660000	-2.232700	-2.370000	-4.827600	-7.085100	4.177100	6.108200	8.608400	10.451300	-2.232700	-2.370000	-4.827600	-7.085100	0.710000	0.463000	0.335000	0.315000	2.430000	1.220000	0.935000	0.830000	1.670000	1.015000	0.830000	0.755000	0.302800	-0.851161
3.871273	2.913374	2.555577	0.790000	1.930000	1.610000	2.960000	-2.086200	-4.404500	-2.712100	-7.859100	3.893900	7.576200	5.985800	11.813800	-2.086200	-4.404500	-2.712100	-7.859100	0.000000	0.385000	0.000000	0.143000	2.600000	1.330000	0.905000	0.620000	1.710000	1.045000	0.770000	0.580000	1.025800	-1.240555
3.924925	2.857454	2.692158	0.790000	1.930000	2.180000	2.960000	-2.086200	-4.404500	-5.194700	-7.859100	3.893900	7.576200	9.788600	11.813800	-2.086200	-4.404500	-5.194700	-7.859100	0.000000	0.385000	0.155000	0.143000	2.600000	1.330000	0.745000	0.620000	1.710000	1.045000	0.670000	0.580000	0.778500	-1.012823
4.062145	2.876120	2.893609	0.790000	1.930000	2.020000	2.960000	-2.086200	-4.404500	-4.570200	-7.859100	3.893900	7.576200	7.285500	11.813800	-2.086200	-4.404500	-4.570200	-7.859100	0.000000	0.385000	0.438000	0.143000	2.600000	1.330000	1.077000	0.620000	1.710000	1.045000	0.920000	0.580000	1.166600	-1.145992
3.914917	2.897036	2.632413	0.790000	1.930000	1.810000	2.960000	-2.086200	-4.404500	-2.579100	-7.859100	3.893900	7.576200	5.999300	11.813800	-2.086200	-4.404500	-2.579100	-7.859100	0.000000	0.385000	0.170000	0.143000	2.600000	1.330000	0.935000	0.620000	1.710000	1.045000	0.760000	0.580000	0.529500	-1.113948
3.967698	2.878482	2.740956	0.790000	1.930000	1.780000	2.960000	-2.086200	-4.404500	-2.518500	-7.859100	3.893900	7.576200	5.786400	11.813800	-2.086200	-4.404500	-2.518500	-7.859100	0.000000	0.385000	0.360000	0.143000	2.600000	1.330000	1.110000	0.620000	1.710000	1.045000	0.940000	0.580000	0.302200	-1.162708
4.020735	2.860009	2.829805	0.790000	1.930000	2.050000	2.960000	-2.086200	-4.404500	-4.827600	-7.859100	3.893900	7.576200	8.608400	11.813800	-2.086200	-4.404500	-4.827600	-7.859100	0.000000	0.385000	0.335000	0.143000	2.600000	1.330000	0.935000	0.620000	1.710000	1.045000	0.830000	0.580000	0.855500	-1.097330
3.944256	3.174891	2.721467	0.790000	2.540000	1.610000	2.960000	-2.086200	-5.760200	-2.712100	-7.859100	3.893900	9.225500	5.985800	11.813800	-2.086200	-5.760200	-2.712100	-7.859100	0.000000	0.488000	0.000000	0.143000	2.600000	1.450000	0.905000	0.620000	1.710000	1.210000	0.770000	0.580000	2.239600	-1.164638
3.925013	2.841937	2.705237	0.790000	2.540000	2.180000	2.960000	-2.086200	-5.760200	-5.194700	-7.859100	3.893900	9.225500	9.788600	11.813800	-2.086200	-5.760200	-5.194700	-7.859100	0.000000	0.488000	0.155000	0.143000	2.600000	1.450000	0.745000	0.620000	1.710000	1.210000	0.670000	0.580000	0.000000	-0.923390
4.098396	2.930234	2.909155	0.790000	2.540000	2.020000	2.960000	-2.086200	-5.760200	-4.570200	-7.859100	3.893900	9.225500	7.285500	11.813800	-2.086200	-5.760200	-4.570200	-7.859100	0.000000	0.488000	0.438000	0.143000	2.600000	1.450000	1.077000	0.620000	1.710000	1.210000	0.920000	0.580000	0.171500	-1.046326
4.049059	2.997380	2.717916	0.790000	2.540000	1.810000	2.960000	-2.086200	-5.760200	-2.579100	-7.859100	3.893900	9.225500	5.999300	11.813800	-2.086200	-5.760200	-2.579100	-7.859100	0.000000	0.488000	0.170000	0.143000	2.600000	1.450000	0.935000	0.620000	1.710000	1.210000	0.760000	0.580000	1.210300	-1.051634
4.150392	3.038681	2.847282	0.790000	2.540000	1.780000	2.960000	-2.086200	-5.760200	-2.518500	-7.859100	3.893900	9.225500	5.786400	11.813800	-2.086200	-5.760200	-2.518500	-7.859100	0.000000	0.488000	0.360000	0.143000	2.600000	1.450000	1.110000	0.620000	1.710000	1.210000	0.940000	0.580000	1.228100	-1.083947
4.020744	2.850156	2.834871	0.790000	2.540000	2.050000	2.960000	-2.086200	-5.760200	-4.827600	-7.859100	3.893900	9.225500	8.608400	11.813800	-2.086200	-5.760200	-4.827600	-7.859100	0.000000	0.488000	0.335000	0.143000	2.600000	1.450000	0.935000	0.620000	1.710000	1.210000	0.830000	0.580000	0.000000	-1.002521
3.936450	2.944569	2.593241	0.790000	1.900000	1.610000	2.960000	-2.086200	-4.609700	-2.712100	-7.859100	3.893900	7.726400	5.985800	11.813800	-2.086200	-4.609700	-2.712100	-7.859100	0.000000	0.185000	0.000000	0.143000	2.600000	1.160000	0.905000	0.620000	1.710000	0.880000	0.770000	0.580000	1.546300	-1.187670
3.823241	2.687250	2.719509	0.790000	1.900000	2.180000	2.960000	-2.086200	-4.609700	-5.194700	-7.859100	3.893900	7.726400	9.788600	11.813800	-2.086200	-4.609700	-5.194700	-7.859100	0.000000	0.185000	0.155000	0.143000	2.600000	1.160000	0.745000	0.620000	1.710000	0.880000	0.670000	0.580000	0.201000	-0.959181
3.950349	2.680475	2.904022	0.790000	1.900000	2.020000	2.960000	-2.086200	-4.609700	-4.570200	-7.859100	3.893900	7.726400	7.285500	11.813800	-2.086200	-4.609700	-4.570200	-7.859100	0.000000	0.185000	0.438000	0.143000	2.600000	1.160000	1.077000	0.620000	1.710000	0.880000	0.920000	0.580000	0.542900	-1.093398
3.920466	2.813063	2.712227	0.790000	1.900000	1.810000	2.960000	-2.086200	-4.609700	-2.579100	-7.859100	3.893900	7.726400	5.999300	11.813800	-2.086200	-4.609700	-2.579100	-7.859100	0.000000	0.185000	0.170000	0.143000	2.600000	1.160000	0.935000	0.620000	1.710000	0.880000	0.760000	0.580000	0.795800	-1.079646
3.934356	2.752809	2.803649	0.790000	1.900000	1.780000	2.960000	-2.086200	-4.609700	-2.518500	-7.859100	3.893900	7.726400	5.786400	11.813800	-2.086200	-4.609700	-2.518500	-7.859100	0.000000	0.185000	0.360000	0.143000	2.600000	1.160000	1.110000	0.620000	1.710000	0.880000	0.940000	0.580000	0.429100	-1.115999
3.913912	2.684056	2.849855	0.790000	1.900000	2.050000	2.960000	-2.086200	-4.609700	-4.827600	-7.859100	3.893900	7.726400	8.608400	11.813800	-2.086200	-4.609700	-4.827600	-7.859100	0.000000	0.185000	0.335000	0.143000	2.600000	1.160000	0.935000	0.620000	1.710000	0.880000	0.830000	0.580000	0.321800	-1.045693
4.060119	3.195185	2.547547	0.790000	1.780000	1.610000	2.960000	-2.086200	-2.518500	-2.712100	-7.859100	3.893900	5.786400	5.985800	11.813800	-2.086200	-2.518500	-2.712100	-7.859100	0.000000	0.360000	0.000000	0.143000	2.600000	1.110000	0.905000	0.620000	1.710000	0.940000	0.770000	0.580000	2.066800	-1.325737
4.071511	3.058155	2.696524	0.790000	1.780000	2.180000	2.960000	-2.086200	-2.518500	-5.194700	-7.859100	3.893900	5.786400	9.788600	11.813800	-2.086200	-2.518500	-5.194700	-7.859100	0.000000	0.360000	0.155000	0.143000	2.600000	1.110000	0.745000	0.620000	1.710000	0.940000	0.670000	0.580000	0.150900	-1.095476
4.074197	3.205605	2.903160	0.790000	1.780000	2.020000	2.960000	-2.086200	-2.518500	-4.570200	-7.859100	3.893900	5.786400	7.285500	11.813800	-2.086200	-2.518500	-4.570200	-7.859100	0.000000	0.360000	0.438000	0.143000	2.600000	1.110000	1.077000	0.620000	1.710000	0.940000	0.920000	0.580000	0.611200	-1.224860
4.046122	3.106088	2.608369	0.790000	1.780000	1.810000	2.960000	-2.086200	-2.518500	-2.579100	-7.859100	3.893900	5.786400	5.999300	11.813800	-2.086200	-2.518500	-2.579100	-7.859100	0.000000	0.360000	0.170000	0.143000	2.600000	1.110000	0.935000	0.620000	1.710000	0.940000	0.760000	0.580000	0.617700	-1.198379
4.165583	2.962857	2.962857	0.790000	1.780000	1.780000	2.960000	-2.086200	-2.518500	-2.518500	-7.859100	3.893900	5.786400	5.786400	11.813800	-2.086200	-2.518500	-2.518500	-7.859100	0.000000	0.360000	0.360000	0.143000	2.600000	1.110000	1.110000	0.620000	1.710000	0.940000	0.940000	0.580000	1.075400	-1.243884
4.218905	3.166617	2.842255	0.790000	1.780000	2.050000	2.960000	-2.086200	-2.518500	-4.827600	-7.859100	3.893900	5.786400	8.608400	11.813800	-2.086200	-2.518500	-4.827600	-7.859100	0.000000	0.360000	0.335000	0.143000	2.600000	1.110000	0.935000	0.620000	1.710000	0.940000	0.830000	0.580000	0.583900	-1.174041
4.093502	3.255532	2.543908	0.790000	2.040000	1.610000	2.960000	-2.086200	-2.370000	-2.712100	-7.859100	3.893900	6.108200	5.985800	11.813800	-2.086200	-2.370000	-2.712100	-7.859100	0.000000	0.463000	0.000000	0.143000	2.600000	1.220000	0.905000	0.620000	1.710000	1.015000	0.770000	0.580000	2.570800	-1.362085
4.156785	3.220326	2.688070	0.790000	2.040000	2.180000	2.960000	-2.086200	-2.370000	-5.194700	-7.859100	3.893900	6.108200	9.788600	11.813800	-2.086200	-2.370000	-5.194700	-7.859100	0.000000	0.463000	0.155000	0.143000	2.600000	1.220000	0.745000	0.620000	1.710000	1.015000	0.670000	0.580000	1.168900	-1.117176
4.096149	3.286657	2.897215	0.790000	2.040000	2.020000	2.960000	-2.086200	-2.370000	-4.570200	-7.859100	3.893900	6.108200	7.285500	11.813800	-2.086200	-2.370000	-4.570200	-7.859100	0.000000	0.463000	0.438000	0.143000	2.600000	1.220000	1.077000	0.620000	1.710000	1.015000	0.920000	0.580000	1.260600	-1.259659
4.107369	3.232406	2.593578	0.790000	2.040000	1.810000	2.960000	-2.086200	-2.370000	-2.579100	-7.859100	3.893900	6.108200	5.999300	11.813800	-2.086200	-2.370000	-2.579100	-7.859100	0.000000	0.463000	0.170000	0.143000	2.600000	1.220000	0.935000	0.620000	1.710000	1.015000	0.760000	0.580000	1.551500	-1.226218
4.211355	3.269611	2.733642	0.790000	2.040000	1.780000	2.960000	-2.086200	-2.370000	-2.518500	-7.859100	3.893900	6.108200	5.786400	11.813800	-2.086200	-2.370000	-2.518500	-7.859100	0.000000	0.463000	0.360000	0.143000	2.600000	1.220000	1.110000	0.620000	1.710000	1.015000	0.940000	0.580000	1.864400	-1.277337
4.072417	3.267391	2.836962	0.790000	2.040000	2.050000	2.960000	-2.086200	-2.370000	-4.827600	-7.859100	3.893900	6.108200	8.608400	11.813800	-2.086200	-2.370000	-4.827600	-7.859100	0.000000	0.463000	0.335000	0.143000	2.600000	1.220000	0.935000	0.620000	1.710000	1.015000	0.830000	0.580000	1.241600	-1.205886
3.821796	2.916499	2.552311	0.820000	1.930000	1.610000	2.960000	-2.319000	-4.404500	-2.712100	-7.859100	4.340700	7.576200	5.985800	11.813800	-2.319000	-4.404500	-2.712100	-7.859100	0.370000	0.385000	0.000000	0.143000	2.150000	1.330000	0.905000	0.620000	1.540000	1.045000	0.770000	0.580000	1.805500	-1.201256
3.687962	2.873106	2.696553	0.820000	1.930000	2.180000	2.960000	-2.319000	-4.404500	-5.194700	-7.859100	4.340700	7.576200	9.788600	11.813800	-2.319000	-4.404500	-5.194700	-7.859100	0.370000	0.385000	0.155000	0.143000	2.150000	1.330000	0.745000	0.620000	1.540000	1.045000	0.670000	0.580000	1.222400	-0.963002
3.647479	2.898254	2.901810	0.820000	1.930000	2.020000	2.960000	-2.319000	-4.404500	-4.570200	-7.859100	4.340700	7.576200	7.285500	11.813800	-2.319000	-4.404500	-4.570200	-7.859100	0.370000	0.385000	0.438000	0.143000	2.150000	1.330000	1.077000	0.620000	1.540000	1.045000	0.920000	0.580000	1.415200	-1.101286
3.751522	2.888131	2.609432	0.820000	1.930000	1.810000	2.960000	-2.319000	-4.404500	-2.579100	-7.859100	4.340700	7.576200	5.999300	11.813800	-2.319000	-4.404500	-2.579100	-7.859100	0.370000	0.385000	0.170000	0.143000	2.150000	1.330000	0.935000	0.620000	1.540000	1.045000	0.760000	0.580000	0.853900	-1.071685
3.708211	2.895291	2.743451	0.820000	1.930000	1.780000	2.960000	-2.319000	-4.404500	-2.518500	-7.859100	4.340700	7.576200	5.786400	11.813800	-2.319000	-4.404500	-2.518500	-7.859100	0.370000	0.385000	0.360000	0.143000	2.150000	1.330000	1.110000	0.620000	1.540000	1.045000	0.940000	0.580000	1.047500	-1.121014
3.631381	2.895724	2.843193	0.820000	1.930000	2.050000	2.960000	-2.319000	-4.404500	-4.827600	-7.859100	4.340700	7.576200	8.608400	11.813800	-2.319000	-4.404500	-4.827600	-7.859100	0.370000	0.385000	0.335000	0.143000	2.150000	1.330000	0.935000	0.620000	1.540000	1.045000	0.830000	0.580000	1.344900	-1.048964
3.597243	3.105265	2.690765	0.820000	2.540000	1.610000	2.960000	-2.319000	-5.760200	-2.712100	-7.859100	4.340700	9.225500	5.985800	11.813800	-2.319000	-5.760200	-2.712100	-7.859100	0.370000	0.488000	0.000000	0.143000	2.150000	1.450000	0.905000	0.620000	1.540000	1.210000	0.770000	0.580000	2.191200	-1.118852
3.647630	3.119521	2.700007	0.820000	2.540000	2.180000	2.960000	-2.319000	-5.760200	-5.194700	-7.859100	4.340700	9.225500	9.788600	11.813800	-2.319000	-5.760200	-5.194700	-7.859100	0.370000	0.488000	0.155000	0.143000	2.150000	1.450000	0.745000	0.620000	1.540000	1.210000	0.670000	0.580000	1.932500	-0.893840
3.680095	2.415344	2.910451	0.820000	2.540000	2.020000	2.960000	-2.319000	-5.760200	-4.570200	-7.859100	4.340700	9.225500	7.285500	11.813800	-2.319000	-5.760200	-4.570200	-7.859100	0.370000	0.488000	0.438000	0.143000	2.150000	1.450000	1.077000	0.620000	1.540000	1.210000	0.920000	0.580000	2.036400	-1.027030
3.602825	3.046302	2.745065	0.820000	2.540000	1.810000	2.960000	-2.319000	-5.760200	-2.579100	-7.859100	4.340700	9.225500	5.999300	11.813800	-2.319000	-5.760200	-2.579100	-7.859100	0.370000	0.488000	0.170000	0.143000	2.150000	1.450000	0.935000	0.620000	1.540000	1.210000	0.760000	0.580000	1.489800	-1.003252
3.642249	3.035047	2.851534	0.820000	2.540000	1.780000	2.960000	-2.319000	-5.760200	-2.518500	-7.859100	4.340700	9.225500	5.786400	11.813800	-2.319000	-5.760200	-2.518500	-7.859100	0.370000	0.488000	0.360000	0.143000	2.150000	1.450000	1.110000	0.620000	1.540000	1.210000	0.940000	0.580000	1.331500	-1.035463
3.568258	3.356097	2.851191	0.820000	2.540000	2.050000	2.960000	-2.319000	-5.760200	-4.827600	-7.859100	4.340700	9.225500	8.608400	11.813800	-2.319000	-5.760200	-4.827600	-7.859100	0.370000	0.488000	0.335000	0.143000	2.150000	1.450000	0.935000	0.620000	1.540000	1.210000	0.830000	0.580000	1.801300	-0.972400
3.610908	2.842485	2.610802	0.820000	1.900000	1.610000	2.960000	-2.319000	-4.609700	-2.712100	-7.859100	4.340700	7.726400	5.985800	11.813800	-2.319000	-4.609700	-2.712100	-7.859100	0.370000	0.185000	0.000000	0.143000	2.150000	1.160000	0.905000	0.620000	1.540000	0.880000	0.770000	0.580000	1.381300	-1.142732
3.767200	2.666191	2.709621	0.820000	1.900000	2.180000	2.960000	-2.319000	-4.609700	-5.194700	-7.859100	4.340700	7.726400	9.788600	11.813800	-2.319000	-4.609700	-5.194700	-7.859100	0.370000	0.185000	0.155000	0.143000	2.150000	1.160000	0.745000	0.620000	1.540000	0.880000	0.670000	0.580000	0.517400	-0.913358
3.630313	2.819403	2.910310	0.820000	1.900000	2.020000	2.960000	-2.319000	-4.609700	-4.570200	-7.859100	4.340700	7.726400	7.285500	11.813800	-2.319000	-4.609700	-4.570200	-7.859100	0.370000	0.185000	0.438000	0.143000	2.150000	1.160000	1.077000	0.620000	1.540000	0.880000	0.920000	0.580000	0.805700	-1.046612
3.623656	2.778824	2.683766	0.820000	1.900000	1.810000	2.960000	-2.319000	-4.609700	-2.579100	-7.859100	4.340700	7.726400	5.999300	11.813800	-2.319000	-4.609700	-2.579100	-7.859100	0.370000	0.185000	0.170000	0.143000	2.150000	1.160000	0.935000	0.620000	1.540000	0.880000	0.760000	0.580000	0.809500	-1.029946
3.644611	2.729783	2.785147	0.820000	1.900000	1.780000	2.960000	-2.319000	-4.609700	-2.518500	-7.859100	4.340700	7.726400	5.786400	11.813800	-2.319000	-4.609700	-2.518500	-7.859100	0.370000	0.185000	0.360000	0.143000	2.150000	1.160000	1.110000	0.620000	1.540000	0.880000	0.940000	0.580000	0.474700	-1.068792
3.826802	2.757161	2.853221	0.820000	1.900000	2.050000	2.960000	-2.319000	-4.609700	-4.827600	-7.859100	4.340700	7.726400	8.608400	11.813800	-2.319000	-4.609700	-4.827600	-7.859100	0.370000	0.185000	0.335000	0.143000	2.150000	1.160000	0.935000	0.620000	1.540000	0.880000	0.830000	0.580000	0.629200	-0.995351
3.664814	3.265095	2.548876	0.820000	1.780000	1.610000	2.960000	-2.319000	-2.518500	-2.712100	-7.859100	4.340700	5.786400	5.985800	11.813800	-2.319000	-2.518500	-2.712100	-7.859100	0.370000	0.360000	0.000000	0.143000	2.150000	1.110000	0.905000	0.620000	1.540000	0.940000	0.770000	0.580000	2.429000	-1.278415
3.696880	3.174582	2.696779	0.820000	1.780000	2.180000	2.960000	-2.319000	-2.518500	-5.194700	-7.859100	4.340700	5.786400	9.788600	11.813800	-2.319000	-2.518500	-5.194700	-7.859100	0.370000	0.360000	0.155000	0.143000	2.150000	1.110000	0.745000	0.620000	1.540000	0.940000	0.670000	0.580000	0.938200	-1.035023
3.634566	3.248408	2.901676	0.820000	1.780000	2.020000	2.960000	-2.319000	-2.518500	-4.570200	-7.859100	4.340700	5.786400	7.285500	11.813800	-2.319000	-2.518500	-4.570200	-7.859100	0.370000	0.360000	0.438000	0.143000	2.150000	1.110000	1.077000	0.620000	1.540000	0.940000	0.920000	0.580000	1.021100	-1.174724
3.671924	3.206044	2.603481	0.820000	1.780000	1.810000	2.960000	-2.319000	-2.518500	-2.579100	-7.859100	4.340700	5.786400	5.999300	11.813800	-2.319000	-2.518500	-2.579100	-7.859100	0.370000	0.360000	0.170000	0.143000	2.150000	1.110000	0.935000	0.620000	1.540000	0.940000	0.760000	0.580000	1.130900	-1.145518
3.718454	2.987494	2.987494	0.820000	1.780000	1.780000	2.960000	-2.319000	-2.518500	-2.518500	-7.859100	4.340700	5.786400	5.786400	11.813800	-2.319000	-2.518500	-2.518500	-7.859100	0.370000	0.360000	0.360000	0.143000	2.150000	1.110000	1.110000	0.620000	1.540000	0.940000	0.940000	0.580000	1.447300	-1.195686
3.753192	3.231337	2.843640	0.820000	1.780000	2.050000	2.960000	-2.319000	-2.518500	-4.827600	-7.859100	4.340700	5.786400	8.608400	11.813800	-2.319000	-2.518500	-4.827600	-7.859100	0.370000	0.360000	0.335000	0.143000	2.150000	1.110000	0.935000	0.620000	1.540000	0.940000	0.830000	0.580000	1.153700	-1.120946
3.675796	3.309487	2.546656	0.820000	2.040000	1.610000	2.960000	-2.319000	-2.370000	-2.712100	-7.859100	4.340700	6.108200	5.985800	11.813800	-2.319000	-2.370000	-2.712100	-7.859100	0.370000	0.463000	0.000000	0.143000	2.150000	1.220000	0.905000	0.620000	1.540000	1.015000	0.770000	0.580000	2.799600	-1.318270
3.707809	3.275964	2.689338	0.820000	2.040000	2.180000	2.960000	-2.319000	-2.370000	-5.194700	-7.859100	4.340700	6.108200	9.788600	11.813800	-2.319000	-2.370000	-5.194700	-7.859100	0.370000	0.463000	0.155000	0.143000	2.150000	1.220000	0.745000	0.620000	1.540000	1.015000	0.670000	0.580000	1.634300	-1.067664
3.640097	3.309885	2.898469	0.820000	2.040000	2.020000	2.960000	-2.319000	-2.370000	-4.570200	-7.859100	4.340700	6.108200	7.285500	11.813800	-2.319000	-2.370000	-4.570200	-7.859100	0.370000	0.463000	0.438000	0.143000	2.150000	1.220000	1.077000	0.620000	1.540000	1.015000	0.920000	0.580000	1.585800	-1.212784
3.683712	3.288626	2.594505	0.820000	2.040000	1.810000	2.960000	-2.319000	-2.370000	-2.579100	-7.859100	4.340700	6.108200	5.999300	11.813800	-2.319000	-2.370000	-2.579100	-7.859100	0.370000	0.463000	0.170000	0.143000	2.150000	1.220000	0.935000	0.620000	1.540000	1.015000	0.760000	0.580000	1.840500	-1.180662
3.732518	3.300497	2.733552	0.820000	2.040000	1.780000	2.960000	-2.319000	-2.370000	-2.518500	-7.859100	4.340700	6.108200	5.786400	11.813800	-2.319000	-2.370000	-2.518500	-7.859100	0.370000	0.463000	0.360000	0.143000	2.150000	1.220000	1.110000	0.620000	1.540000	1.015000	0.940000	0.580000	2.095700	-1.233016
3.627991	3.299262	2.838778	0.820000	2.040000	2.050000	2.960000	-2.319000	-2.370000	-4.827600	-7.859100	4.340700	6.108200	8.608400	11.813800	-2.319000	-2.370000	-4.827600	-7.859100	0.370000	0.463000	0.335000	0.143000	2.150000	1.220000	0.935000	0.620000	1.540000	1.015000	0.830000	0.580000	1.661100	-1.157749
3.844264	2.914560	2.553274	0.820000	1.930000	1.610000	2.960000	-2.232700	-4.404500	-2.712100	-7.859100	4.177100	7.576200	5.985800	11.813800	-2.232700	-4.404500	-2.712100	-7.859100	0.710000	0.385000	0.000000	0.143000	2.430000	1.330000	0.905000	0.620000	1.670000	1.045000	0.770000	0.580000	1.484200	-1.211296
3.902417	2.863969	2.693854	0.820000	1.930000	2.180000	2.960000	-2.232700	-4.404500	-5.194700	-7.859100	4.177100	7.576200	9.788600	11.813800	-2.232700	-4.404500	-5.194700	-7.859100	0.710000	0.385000	0.155000	0.143000	2.430000	1.330000	0.745000	0.620000	1.670000	1.045000	0.670000	0.580000	1.025000	-0.977064
3.953166	2.895096	2.900480	0.820000	1.930000	2.020000	2.960000	-2.232700	-4.404500	-4.570200	-7.859100	4.177100	7.576200	7.285500	11.813800	-2.232700	-4.404500	-4.570200	-7.859100	0.710000	0.385000	0.438000	0.143000	2.430000	1.330000	1.077000	0.620000	1.670000	1.045000	0.920000	0.580000	1.314700	-1.114415
3.867752	2.891760	2.612097	0.820000	1.930000	1.810000	2.960000	-2.232700	-4.404500	-2.579100	-7.859100	4.177100	7.576200	5.999300	11.813800	-2.232700	-4.404500	-2.579100	-7.859100	0.710000	0.385000	0.170000	0.143000	2.430000	1.330000	0.935000	0.620000	1.670000	1.045000	0.760000	0.580000	0.598800	-1.082972
3.944844	2.888633	2.743086	0.820000	1.930000	1.780000	2.960000	-2.232700	-4.404500	-2.518500	-7.859100	4.177100	7.576200	5.786400	11.813800	-2.232700	-4.404500	-2.518500	-7.859100	0.710000	0.385000	0.360000	0.143000	2.430000	1.330000	1.110000	0.620000	1.670000	1.045000	0.940000	0.580000	0.813000	-1.132471
4.005787	2.886580	2.841084	0.820000	1.930000	2.050000	2.960000	-2.232700	-4.404500	-4.827600	-7.859100	4.177100	7.576200	8.608400	11.813800	-2.232700	-4.404500	-4.827600	-7.859100	0.710000	0.385000	0.335000	0.143000	2.430000	1.330000	0.935000	0.620000	1.670000	1.045000	0.830000	0.580000	1.172400	-1.062849
3.818799	3.103955	2.569806	0.820000	2.540000	1.610000	2.960000	-2.232700	-5.760200	-2.712100	-7.859100	4.177100	9.225500	5.985800	11.813800	-2.232700	-5.760200	-2.712100	-7.859100	0.710000	0.488000	0.000000	0.143000	2.430000	1.450000	0.905000	0.620000	1.670000	1.210000	0.770000	0.580000	2.941600	-1.174817
3.907035	2.857857	2.703046	0.820000	2.540000	2.180000	2.960000	-2.232700	-5.760200	-5.194700	-7.859100	4.177100	9.225500	9.788600	11.813800	-2.232700	-5.760200	-5.194700	-7.859100	0.710000	0.488000	0.155000	0.143000	2.430000	1.450000	0.745000	0.620000	1.670000	1.210000	0.670000	0.580000	0.000000	-0.885574
3.811442	2.425474	2.911987	0.820000	2.540000	2.020000	2.960000	-2.232700	-5.760200	-4.570200	-7.859100	4.177100	9.225500	7.285500	11.813800	-2.232700	-5.760200	-4.570200	-7.859100	0.710000	0.488000	0.438000	0.143000	2.430000	1.450000	1.077000	0.620000	1.670000	1.210000	0.920000	0.580000	2.005900	-1.043007
3.835405	3.068676	2.754371	0.820000	2.540000	1.810000	2.960000	-2.232700	-5.760200	-2.579100	-7.859100	4.177100	9.225500	5.999300	11.813800	-2.232700	-5.760200	-2.579100	-7.859100	0.710000	0.488000	0.170000	0.143000	2.430000	1.450000	0.935000	0.620000	1.670000	1.210000	0.760000	0.580000	1.515000	-1.020749
3.844832	3.026309	2.848786	0.820000	2.540000	1.780000	2.960000	-2.232700	-5.760200	-2.518500	-7.859100	4.177100	9.225500	5.786400	11.813800	-2.232700	-5.760200	-2.518500	-7.859100	0.710000	0.488000	0.360000	0.143000	2.430000	1.450000	1.110000	0.620000	1.670000	1.210000	0.940000	0.580000	1.314000	-1.052253
3.807621	2.426112	2.857111	0.820000	2.540000	2.050000	2.960000	-2.232700	-5.760200	-4.827600	-7.859100	4.177100	9.225500	8.608400	11.813800	-2.232700	-5.760200	-4.827600	-7.859100	0.710000	0.488000	0.335000	0.143000	2.430000	1.450000	0.935000	0.620000	1.670000	1.210000	0.830000	0.580000	1.882200	-0.989692
3.856458	2.856792	2.613802	0.820000	1.900000	1.610000	2.960000	-2.232700	-4.609700	-2.712100	-7.859100	4.177100	7.726400	5.985800	11.813800	-2.232700	-4.609700	-2.712100	-7.859100	0.710000	0.185000	0.000000	0.143000	2.430000	1.160000	0.905000	0.620000	1.670000	0.880000	0.770000	0.580000	1.288100	-1.156108
4.084730	3.450366	2.772100	0.820000	1.900000	2.180000	2.960000	-2.232700	-4.609700	-5.194700	-7.859100	4.177100	7.726400	9.788600	11.813800	-2.232700	-4.609700	-5.194700	-7.859100	0.710000	0.185000	0.155000	0.143000	2.430000	1.160000	0.745000	0.620000	1.670000	0.880000	0.670000	0.580000	0.277200	-0.928471
3.926133	2.687118	2.909732	0.820000	1.900000	2.020000	2.960000	-2.232700	-4.609700	-4.570200	-7.859100	4.177100	7.726400	7.285500	11.813800	-2.232700	-4.609700	-4.570200	-7.859100	0.710000	0.185000	0.438000	0.143000	2.430000	1.160000	1.077000	0.620000	1.670000	0.880000	0.920000	0.580000	0.637800	-1.057915
3.859181	2.790414	2.682679	0.820000	1.900000	1.810000	2.960000	-2.232700	-4.609700	-2.579100	-7.859100	4.177100	7.726400	5.999300	11.813800	-2.232700	-4.609700	-2.579100	-7.859100	0.710000	0.185000	0.170000	0.143000	2.430000	1.160000	0.935000	0.620000	1.670000	0.880000	0.760000	0.580000	0.736100	-1.045020
3.899029	2.761895	2.788376	0.820000	1.900000	1.780000	2.960000	-2.232700	-4.609700	-2.518500	-7.859100	4.177100	7.726400	5.786400	11.813800	-2.232700	-4.609700	-2.518500	-7.859100	0.710000	0.185000	0.360000	0.143000	2.430000	1.160000	1.110000	0.620000	1.670000	0.880000	0.940000	0.580000	0.462700	-1.084116
3.886268	2.680022	2.849456	0.820000	1.900000	2.050000	2.960000	-2.232700	-4.609700	-4.827600	-7.859100	4.177100	7.726400	8.608400	11.813800	-2.232700	-4.609700	-4.827600	-7.859100	0.710000	0.185000	0.335000	0.143000	2.430000	1.160000	0.935000	0.620000	1.670000	0.880000	0.830000	0.580000	0.451800	-1.009453
3.862609	3.243170	2.550078	0.820000	1.780000	1.610000	2.960000	-2.232700	-2.518500	-2.712100	-7.859100	4.177100	5.786400	5.985800	11.813800	-2.232700	-2.518500	-2.712100	-7.859100	0.710000	0.360000	0.000000	0.143000	2.430000	1.110000	0.905000	0.620000	1.670000	0.940000	0.770000	0.580000	2.260000	-1.292332
4.083917	3.132707	2.698220	0.820000	1.780000	2.180000	2.960000	-2.232700	-2.518500	-5.194700	-7.859100	4.177100	5.786400	9.788600	11.813800	-2.232700	-2.518500	-5.194700	-7.859100	0.710000	0.360000	0.155000	0.143000	2.430000	1.110000	0.745000	0.620000	1.670000	0.940000	0.670000	0.580000	0.657200	-1.054011
3.855399	3.236381	2.903489	0.820000	1.780000	2.020000	2.960000	-2.232700	-2.518500	-4.570200	-7.859100	4.177100	5.786400	7.285500	11.813800	-2.232700	-2.518500	-4.570200	-7.859100	0.710000	0.360000	0.438000	0.143000	2.430000	1.110000	1.077000	0.620000	1.670000	0.940000	0.920000	0.580000	0.868600	-1.191630
4.051852	3.176971	2.606621	0.820000	1.780000	1.810000	2.960000	-2.232700	-2.518500	-2.579100	-7.859100	4.177100	5.786400	5.999300	11.813800	-2.232700	-2.518500	-2.579100	-7.859100	0.710000	0.360000	0.170000	0.143000	2.430000	1.110000	0.935000	0.620000	1.670000	0.940000	0.760000	0.580000	0.941100	-1.161306
3.923681	2.978694	2.978694	0.820000	1.780000	1.780000	2.960000	-2.232700	-2.518500	-2.518500	-7.859100	4.177100	5.786400	5.786400	11.813800	-2.232700	-2.518500	-2.518500	-7.859100	0.710000	0.360000	0.360000	0.143000	2.430000	1.110000	1.110000	0.620000	1.670000	0.940000	0.940000	0.580000	1.282000	-1.211153
3.836240	3.211079	2.843315	0.820000	1.780000	2.050000	2.960000	-2.232700	-2.518500	-4.827600	-7.859100	4.177100	5.786400	8.608400	11.813800	-2.232700	-2.518500	-4.827600	-7.859100	0.710000	0.360000	0.335000	0.143000	2.430000	1.110000	0.935000	0.620000	1.670000	0.940000	0.830000	0.580000	0.946900	-1.138745
3.878343	3.294779	2.547513	0.820000	2.040000	1.610000	2.960000	-2.232700	-2.370000	-2.712100	-7.859100	4.177100	6.108200	5.985800	11.813800	-2.232700	-2.370000	-2.712100	-7.859100	0.710000	0.463000	0.000000	0.143000	2.430000	1.220000	0.905000	0.620000	1.670000	1.015000	0.770000	0.580000	2.697200	-1.331172
3.919996	3.254434	2.690180	0.820000	2.040000	2.180000	2.960000	-2.232700	-2.370000	-5.194700	-7.859100	4.177100	6.108200	9.788600	11.813800	-2.232700	-2.370000	-5.194700	-7.859100	0.710000	0.463000	0.155000	0.143000	2.430000	1.220000	0.745000	0.620000	1.670000	1.015000	0.670000	0.580000	1.450800	-1.083484
3.869045	3.307173	2.899603	0.820000	2.040000	2.020000	2.960000	-2.232700	-2.370000	-4.570200	-7.859100	4.177100	6.108200	7.285500	11.813800	-2.232700	-2.370000	-4.570200	-7.859100	0.710000	0.463000	0.438000	0.143000	2.430000	1.220000	1.077000	0.620000	1.670000	1.015000	0.920000	0.580000	1.471500	-1.228607
3.889843	3.271934	2.594973	0.820000	2.040000	1.810000	2.960000	-2.232700	-2.370000	-2.579100	-7.859100	4.177100	6.108200	5.999300	11.813800	-2.232700	-2.370000	-2.579100	-7.859100	0.710000	0.463000	0.170000	0.143000	2.430000	1.220000	0.935000	0.620000	1.670000	1.015000	0.760000	0.580000	1.719000	-1.194510
3.813908	3.299144	2.735043	0.820000	2.040000	1.780000	2.960000	-2.232700	-2.370000	-2.518500	-7.859100	4.177100	6.108200	5.786400	11.813800	-2.232700	-2.370000	-2.518500	-7.859100	0.710000	0.463000	0.360000	0.143000	2.430000	1.220000	1.110000	0.620000	1.670000	1.015000	0.940000	0.580000	2.036100	-1.247140
3.845901	3.294378	2.840197	0.820000	2.040000	2.050000	2.960000	-2.232700	-2.370000	-4.827600	-7.859100	4.177100	6.108200	8.608400	11.813800	-2.232700	-2.370000	-4.827600	-7.859100	0.710000	0.463000	0.335000	0.143000	2.430000	1.220000	0.935000	0.620000	1.670000	1.015000	0.830000	0.580000	1.510700	-1.173773
3.671784	2.812787	2.370463	0.790000	1.930000	1.610000	3.160000	-2.086200	-4.404500	-2.712100	-8.594900	3.893900	7.576200	5.985800	12.967600	-2.086200	-4.404500	-2.712100	-8.594900	0.000000	0.385000	0.000000	0.000000	2.600000	1.330000	0.905000	0.510000	1.710000	1.045000	0.770000	0.500000	2.156900	-1.515970
3.740405	2.752481	2.535097	0.790000	1.930000	2.180000	3.160000	-2.086200	-4.404500	-5.194700	-8.594900	3.893900	7.576200	9.788600	12.967600	-2.086200	-4.404500	-5.194700	-8.594900	0.000000	0.385000	0.155000	0.000000	2.600000	1.330000	0.745000	0.510000	1.710000	1.045000	0.670000	0.500000	1.271700	-1.203480
3.873381	2.749299	2.734058	0.790000	1.930000	2.020000	3.160000	-2.086200	-4.404500	-4.570200	-8.594900	3.893900	7.576200	7.285500	12.967600	-2.086200	-4.404500	-4.570200	-8.594900	0.000000	0.385000	0.438000	0.000000	2.600000	1.330000	1.077000	0.510000	1.710000	1.045000	0.920000	0.500000	1.540300	-1.343961
3.691504	2.785315	2.428977	0.790000	1.930000	1.810000	3.160000	-2.086200	-4.404500	-2.579100	-8.594900	3.893900	7.576200	5.999300	12.967600	-2.086200	-4.404500	-2.579100	-8.594900	0.000000	0.385000	0.170000	0.000000	2.600000	1.330000	0.935000	0.510000	1.710000	1.045000	0.760000	0.500000	0.879300	-1.342115
3.771244	2.762460	2.569262	0.790000	1.930000	1.780000	3.160000	-2.086200	-4.404500	-2.518500	-8.594900	3.893900	7.576200	5.786400	12.967600	-2.086200	-4.404500	-2.518500	-8.594900	0.000000	0.385000	0.360000	0.000000	2.600000	1.330000	1.110000	0.510000	1.710000	1.045000	0.940000	0.500000	1.007000	-1.380566
3.833952	2.749237	2.673522	0.790000	1.930000	2.050000	3.160000	-2.086200	-4.404500	-4.827600	-8.594900	3.893900	7.576200	8.608400	12.967600	-2.086200	-4.404500	-4.827600	-8.594900	0.000000	0.385000	0.335000	0.000000	2.600000	1.330000	0.935000	0.510000	1.710000	1.045000	0.830000	0.500000	1.345600	-1.293538
3.832903	3.178915	2.398140	0.790000	2.540000	1.610000	3.160000	-2.086200	-5.760200	-2.712100	-8.594900	3.893900	9.225500	5.985800	12.967600	-2.086200	-5.760200	-2.712100	-8.594900	0.000000	0.488000	0.000000	0.000000	2.600000	1.450000	0.905000	0.510000	1.710000	1.210000	0.770000	0.500000	3.094500	-1.446185
3.766194	2.771692	2.544874	0.790000	2.540000	2.180000	3.160000	-2.086200	-5.760200	-5.194700	-8.594900	3.893900	9.225500	9.788600	12.967600	-2.086200	-5.760200	-5.194700	-8.594900	0.000000	0.488000	0.155000	0.000000	2.600000	1.450000	0.745000	0.510000	1.710000	1.210000	0.670000	0.500000	0.000000	-1.090759
3.923175	2.827801	2.749429	0.790000	2.540000	2.020000	3.160000	-2.086200	-5.760200	-4.570200	-8.594900	3.893900	9.225500	7.285500	12.967600	-2.086200	-5.760200	-4.570200	-8.594900	0.000000	0.488000	0.438000	0.000000	2.600000	1.450000	1.077000	0.510000	1.710000	1.210000	0.920000	0.500000	0.340300	-1.223111
3.870052	2.905004	2.539307	0.790000	2.540000	1.810000	3.160000	-2.086200	-5.760200	-2.579100	-8.594900	3.893900	9.225500	5.999300	12.967600	-2.086200	-5.760200	-2.579100	-8.594900	0.000000	0.488000	0.170000	0.000000	2.600000	1.450000	0.935000	0.510000	1.710000	1.210000	0.760000	0.500000	1.644600	-1.261544
3.943644	2.926916	2.667202	0.790000	2.540000	1.780000	3.160000	-2.086200	-5.760200	-2.518500	-8.594900	3.893900	9.225500	5.786400	12.967600	-2.086200	-5.760200	-2.518500	-8.594900	0.000000	0.488000	0.360000	0.000000	2.600000	1.450000	1.110000	0.510000	1.710000	1.210000	0.940000	0.500000	1.433500	-1.276226
3.852963	2.765930	2.677677	0.790000	2.540000	2.050000	3.160000	-2.086200	-5.760200	-4.827600	-8.594900	3.893900	9.225500	8.608400	12.967600	-2.086200	-5.760200	-4.827600	-8.594900	0.000000	0.488000	0.335000	0.000000	2.600000	1.450000	0.935000	0.510000	1.710000	1.210000	0.830000	0.500000	0.000000	-1.176287
3.728590	2.773365	2.467525	0.790000	1.900000	1.610000	3.160000	-2.086200	-4.609700	-2.712100	-8.594900	3.893900	7.726400	5.985800	12.967600	-2.086200	-4.609700	-2.712100	-8.594900	0.000000	0.185000	0.000000	0.000000	2.600000	1.160000	0.905000	0.510000	1.710000	0.880000	0.770000	0.500000	1.810100	-1.464827
3.663217	2.609712	2.563987	0.790000	1.900000	2.180000	3.160000	-2.086200	-4.609700	-5.194700	-8.594900	3.893900	7.726400	9.788600	12.967600	-2.086200	-4.609700	-5.194700	-8.594900	0.000000	0.185000	0.155000	0.000000	2.600000	1.160000	0.745000	0.510000	1.710000	0.880000	0.670000	0.500000	0.362400	-1.154574
3.767657	2.571540	2.752728	0.790000	1.900000	2.020000	3.160000	-2.086200	-4.609700	-4.570200	-8.594900	3.893900	7.726400	7.285500	12.967600	-2.086200	-4.609700	-4.570200	-8.594900	0.000000	0.185000	0.438000	0.000000	2.600000	1.160000	1.077000	0.510000	1.710000	0.880000	0.920000	0.500000	0.671000	-1.298131
3.740987	2.728442	2.535798	0.790000	1.900000	1.810000	3.160000	-2.086200	-4.609700	-2.579100	-8.594900	3.893900	7.726400	5.999300	12.967600	-2.086200	-4.609700	-2.579100	-8.594900	0.000000	0.185000	0.170000	0.000000	2.600000	1.160000	0.935000	0.510000	1.710000	0.880000	0.760000	0.500000	1.098100	-1.309474
3.734775	2.641776	2.628495	0.790000	1.900000	1.780000	3.160000	-2.086200	-4.609700	-2.518500	-8.594900	3.893900	7.726400	5.786400	12.967600	-2.086200	-4.609700	-2.518500	-8.594900	0.000000	0.185000	0.360000	0.000000	2.600000	1.160000	1.110000	0.510000	1.710000	0.880000	0.940000	0.500000	0.501000	-1.333607
3.730209	2.574875	2.697319	0.790000	1.900000	2.050000	3.160000	-2.086200	-4.609700	-4.827600	-8.594900	3.893900	7.726400	8.608400	12.967600	-2.086200	-4.609700	-4.827600	-8.594900	0.000000	0.185000	0.335000	0.000000	2.600000	1.160000	0.935000	0.510000	1.710000	0.880000	0.830000	0.500000	0.532300	-1.247041
3.861657	3.079918	2.362420	0.790000	1.780000	1.610000	3.160000	-2.086200	-2.518500	-2.712100	-8.594900	3.893900	5.786400	5.985800	12.967600	-2.086200	-2.518500	-2.712100	-8.594900	0.000000	0.360000	0.000000	0.000000	2.600000	1.110000	0.905000	0.510000	1.710000	0.940000	0.770000	0.500000	2.982500	-1.604651
3.901483	2.976131	2.535137	0.790000	1.780000	2.180000	3.160000	-2.086200	-2.518500	-5.194700	-8.594900	3.893900	5.786400	9.788600	12.967600	-2.086200	-2.518500	-5.194700	-8.594900	0.000000	0.360000	0.155000	0.000000	2.600000	1.110000	0.745000	0.510000	1.710000	0.940000	0.670000	0.500000	0.628400	-1.284883
4.097732	3.114023	2.746223	0.790000	1.780000	2.020000	3.160000	-2.086200	-2.518500	-4.570200	-8.594900	3.893900	5.786400	7.285500	12.967600	-2.086200	-2.518500	-4.570200	-8.594900	0.000000	0.360000	0.438000	0.000000	2.600000	1.110000	1.077000	0.510000	1.710000	0.940000	0.920000	0.500000	1.081000	-1.424635
3.865876	3.029963	2.421794	0.790000	1.780000	1.810000	3.160000	-2.086200	-2.518500	-2.579100	-8.594900	3.893900	5.786400	5.999300	12.967600	-2.086200	-2.518500	-2.579100	-8.594900	0.000000	0.360000	0.170000	0.000000	2.600000	1.110000	0.935000	0.510000	1.710000	0.940000	0.760000	0.500000	1.567900	-1.430078
3.978375	2.828150	2.828150	0.790000	1.780000	1.780000	3.160000	-2.086200	-2.518500	-2.518500	-8.594900	3.893900	5.786400	5.786400	12.967600	-2.086200	-2.518500	-2.518500	-8.594900	0.000000	0.360000	0.360000	0.000000	2.600000	1.110000	1.110000	0.510000	1.710000	0.940000	0.940000	0.500000	1.843700	-1.461880
4.045915	3.083094	2.684142	0.790000	1.780000	2.050000	3.160000	-2.086200	-2.518500	-4.827600	-8.594900	3.893900	5.786400	8.608400	12.967600	-2.086200	-2.518500	-4.827600	-8.594900	0.000000	0.360000	0.335000	0.000000	2.600000	1.110000	0.935000	0.510000	1.710000	0.940000	0.830000	0.500000	1.092800	-1.370473
3.885511	3.126507	2.359316	0.790000	2.040000	1.610000	3.160000	-2.086200	-2.370000	-2.712100	-8.594900	3.893900	6.108200	5.985800	12.967600	-2.086200	-2.370000	-2.712100	-8.594900	0.000000	0.463000	0.000000	0.000000	2.600000	1.220000	0.905000	0.510000	1.710000	1.015000	0.770000	0.500000	3.616600	-1.643573
3.973812	3.114929	2.528738	0.790000	2.040000	2.180000	3.160000	-2.086200	-2.370000	-5.194700	-8.594900	3.893900	6.108200	9.788600	12.967600	-2.086200	-2.370000	-5.194700	-8.594900	0.000000	0.463000	0.155000	0.000000	2.600000	1.220000	0.745000	0.510000	1.710000	1.015000	0.670000	0.500000	1.588000	-1.312800
3.934556	3.179305	2.743716	0.790000	2.040000	2.020000	3.160000	-2.086200	-2.370000	-4.570200	-8.594900	3.893900	6.108200	7.285500	12.967600	-2.086200	-2.370000	-4.570200	-8.594900	0.000000	0.463000	0.438000	0.000000	2.600000	1.220000	1.077000	0.510000	1.710000	1.015000	0.920000	0.500000	1.718900	-1.462992
3.904939	3.106152	2.413406	0.790000	2.040000	1.810000	3.160000	-2.086200	-2.370000	-2.579100	-8.594900	3.893900	6.108200	5.999300	12.967600	-2.086200	-2.370000	-2.579100	-8.594900	0.000000	0.463000	0.170000	0.000000	2.600000	1.220000	0.935000	0.510000	1.710000	1.015000	0.760000	0.500000	2.460400	-1.463456
4.016592	3.154825	2.566480	0.790000	2.040000	1.780000	3.160000	-2.086200	-2.370000	-2.518500	-8.594900	3.893900	6.108200	5.786400	12.967600	-2.086200	-2.370000	-2.518500	-8.594900	0.000000	0.463000	0.360000	0.000000	2.600000	1.220000	1.110000	0.510000	1.710000	1.015000	0.940000	0.500000	2.672300	-1.499114
4.089344	3.162654	2.680714	0.790000	2.040000	2.050000	3.160000	-2.086200	-2.370000	-4.827600	-8.594900	3.893900	6.108200	8.608400	12.967600	-2.086200	-2.370000	-4.827600	-8.594900	0.000000	0.463000	0.335000	0.000000	2.600000	1.220000	0.935000	0.510000	1.710000	1.015000	0.830000	0.500000	1.666000	-1.406570
3.606189	2.788023	2.362835	0.820000	1.930000	1.610000	3.160000	-2.319000	-4.404500	-2.712100	-8.594900	4.340700	7.576200	5.985800	12.967600	-2.319000	-4.404500	-2.712100	-8.594900	0.370000	0.385000	0.000000	0.000000	2.150000	1.330000	0.905000	0.510000	1.540000	1.045000	0.770000	0.500000	2.599200	-1.484078
3.689930	2.752671	2.533035	0.820000	1.930000	2.180000	3.160000	-2.319000	-4.404500	-5.194700	-8.594900	4.340700	7.576200	9.788600	12.967600	-2.319000	-4.404500	-5.194700	-8.594900	0.370000	0.385000	0.155000	0.000000	2.150000	1.330000	0.745000	0.510000	1.540000	1.045000	0.670000	0.500000	1.601100	-1.159301
3.486247	2.783748	2.744781	0.820000	1.930000	2.020000	3.160000	-2.319000	-4.404500	-4.570200	-8.594900	4.340700	7.576200	7.285500	12.967600	-2.319000	-4.404500	-4.570200	-8.594900	0.370000	0.385000	0.438000	0.000000	2.150000	1.330000	1.077000	0.510000	1.540000	1.045000	0.920000	0.500000	1.756100	-1.303726
3.628860	2.765586	2.420576	0.820000	1.930000	1.810000	3.160000	-2.319000	-4.404500	-2.579100	-8.594900	4.340700	7.576200	5.999300	12.967600	-2.319000	-4.404500	-2.579100	-8.594900	0.370000	0.385000	0.170000	0.000000	2.150000	1.330000	0.935000	0.510000	1.540000	1.045000	0.760000	0.500000	1.458800	-1.307862
3.723676	2.776906	2.569207	0.820000	1.930000	1.780000	3.160000	-2.319000	-4.404500	-2.518500	-8.594900	4.340700	7.576200	5.786400	12.967600	-2.319000	-4.404500	-2.518500	-8.594900	0.370000	0.385000	0.360000	0.000000	2.150000	1.330000	1.110000	0.510000	1.540000	1.045000	0.940000	0.500000	1.567500	-1.342129
3.585723	2.777905	2.682871	0.820000	1.930000	2.050000	3.160000	-2.319000	-4.404500	-4.827600	-8.594900	4.340700	7.576200	8.608400	12.967600	-2.319000	-4.404500	-4.827600	-8.594900	0.370000	0.385000	0.335000	0.000000	2.150000	1.330000	0.935000	0.510000	1.540000	1.045000	0.830000	0.500000	1.729100	-1.249335
3.569593	3.050179	2.473350	0.820000	2.540000	1.610000	3.160000	-2.319000	-5.760200	-2.712100	-8.594900	4.340700	9.225500	5.985800	12.967600	-2.319000	-5.760200	-2.712100	-8.594900	0.370000	0.488000	0.000000	0.000000	2.150000	1.450000	0.905000	0.510000	1.540000	1.210000	0.770000	0.500000	2.657900	-1.382922
3.499660	3.245103	2.544606	0.820000	2.540000	2.180000	3.160000	-2.319000	-5.760200	-5.194700	-8.594900	4.340700	9.225500	9.788600	12.967600	-2.319000	-5.760200	-5.194700	-8.594900	0.370000	0.488000	0.155000	0.000000	2.150000	1.450000	0.745000	0.510000	1.540000	1.210000	0.670000	0.500000	2.092200	-1.078221
3.560941	3.244998	2.750133	0.820000	2.540000	2.020000	3.160000	-2.319000	-5.760200	-4.570200	-8.594900	4.340700	9.225500	7.285500	12.967600	-2.319000	-5.760200	-4.570200	-8.594900	0.370000	0.488000	0.438000	0.000000	2.150000	1.450000	1.077000	0.510000	1.540000	1.210000	0.920000	0.500000	2.239600	-1.220057
3.444429	2.981167	2.571427	0.820000	2.540000	1.810000	3.160000	-2.319000	-5.760200	-2.579100	-8.594900	4.340700	9.225500	5.999300	12.967600	-2.319000	-5.760200	-2.579100	-8.594900	0.370000	0.488000	0.170000	0.000000	2.150000	1.450000	0.935000	0.510000	1.540000	1.210000	0.760000	0.500000	2.026100	-1.220034
3.369238	3.067703	2.644306	0.820000	2.540000	1.780000	3.160000	-2.319000	-5.760200	-2.518500	-8.594900	4.340700	9.225500	5.786400	12.967600	-2.319000	-5.760200	-2.518500	-8.594900	0.370000	0.488000	0.360000	0.000000	2.150000	1.450000	1.110000	0.510000	1.540000	1.210000	0.940000	0.500000	1.829800	-1.238890
3.540835	3.217802	2.692003	0.820000	2.540000	2.050000	3.160000	-2.319000	-5.760200	-4.827600	-8.594900	4.340700	9.225500	8.608400	12.967600	-2.319000	-5.760200	-4.827600	-8.594900	0.370000	0.488000	0.335000	0.000000	2.150000	1.450000	0.935000	0.510000	1.540000	1.210000	0.830000	0.500000	2.114500	-1.166311
3.517872	2.635024	2.371627	0.820000	1.900000	1.610000	3.160000	-2.319000	-4.609700	-2.712100	-8.594900	4.340700	7.726400	5.985800	12.967600	-2.319000	-4.609700	-2.712100	-8.594900	0.370000	0.185000	0.000000	0.000000	2.150000	1.160000	0.905000	0.510000	1.540000	0.880000	0.770000	0.500000	1.201300	-1.241290
3.556044	2.518943	2.544714	0.820000	1.900000	2.180000	3.160000	-2.319000	-4.609700	-5.194700	-8.594900	4.340700	7.726400	9.788600	12.967600	-2.319000	-4.609700	-5.194700	-8.594900	0.370000	0.185000	0.155000	0.000000	2.150000	1.160000	0.745000	0.510000	1.540000	0.880000	0.670000	0.500000	0.642700	-1.119771
3.481594	2.782896	2.750645	0.820000	1.900000	2.020000	3.160000	-2.319000	-4.609700	-4.570200	-8.594900	4.340700	7.726400	7.285500	12.967600	-2.319000	-4.609700	-4.570200	-8.594900	0.370000	0.185000	0.438000	0.000000	2.150000	1.160000	1.077000	0.510000	1.540000	0.880000	0.920000	0.500000	1.186300	-1.261266
3.585968	2.627117	2.474328	0.820000	1.900000	1.810000	3.160000	-2.319000	-4.609700	-2.579100	-8.594900	4.340700	7.726400	5.999300	12.967600	-2.319000	-4.609700	-2.579100	-8.594900	0.370000	0.185000	0.170000	0.000000	2.150000	1.160000	0.935000	0.510000	1.540000	0.880000	0.760000	0.500000	0.820500	-1.268273
3.621479	2.579731	2.592945	0.820000	1.900000	1.780000	3.160000	-2.319000	-4.609700	-2.518500	-8.594900	4.340700	7.726400	5.786400	12.967600	-2.319000	-4.609700	-2.518500	-8.594900	0.370000	0.185000	0.360000	0.000000	2.150000	1.160000	1.110000	0.510000	1.540000	0.880000	0.940000	0.500000	0.359200	-1.294703
3.457530	2.768771	2.691042	0.820000	1.900000	2.050000	3.160000	-2.319000	-4.609700	-4.827600	-8.594900	4.340700	7.726400	8.608400	12.967600	-2.319000	-4.609700	-4.827600	-8.594900	0.370000	0.185000	0.335000	0.000000	2.150000	1.160000	0.935000	0.510000	1.540000	0.880000	0.830000	0.500000	1.244500	-1.207369
3.493070	3.149962	2.363150	0.820000	1.780000	1.610000	3.160000	-2.319000	-2.518500	-2.712100	-8.594900	4.340700	5.786400	5.985800	12.967600	-2.319000	-2.518500	-2.712100	-8.594900	0.370000	0.360000	0.000000	0.000000	2.150000	1.110000	0.905000	0.510000	1.540000	0.940000	0.770000	0.500000	3.317400	-1.563483
3.536918	3.088806	2.535778	0.820000	1.780000	2.180000	3.160000	-2.319000	-2.518500	-5.194700	-8.594900	4.340700	5.786400	9.788600	12.967600	-2.319000	-2.518500	-5.194700	-8.594900	0.370000	0.360000	0.155000	0.000000	2.150000	1.110000	0.745000	0.510000	1.540000	0.940000	0.670000	0.500000	1.513000	-1.233664
3.481834	3.146675	2.746289	0.820000	1.780000	2.020000	3.160000	-2.319000	-2.518500	-4.570200	-8.594900	4.340700	5.786400	7.285500	12.967600	-2.319000	-2.518500	-4.570200	-8.594900	0.370000	0.360000	0.438000	0.000000	2.150000	1.110000	1.077000	0.510000	1.540000	0.940000	0.920000	0.500000	1.513600	-1.382938
3.500716	3.111674	2.419548	0.820000	1.780000	1.810000	3.160000	-2.319000	-2.518500	-2.579100	-8.594900	4.340700	5.786400	5.999300	12.967600	-2.319000	-2.518500	-2.579100	-8.594900	0.370000	0.360000	0.170000	0.000000	2.150000	1.110000	0.935000	0.510000	1.540000	0.940000	0.760000	0.500000	2.039300	-1.385073
3.551070	2.853284	2.853284	0.820000	1.780000	1.780000	3.160000	-2.319000	-2.518500	-2.518500	-8.594900	4.340700	5.786400	5.786400	12.967600	-2.319000	-2.518500	-2.518500	-8.594900	0.370000	0.360000	0.360000	0.000000	2.150000	1.110000	1.110000	0.510000	1.540000	0.940000	0.940000	0.500000	2.194700	-1.421448
3.596105	3.132767	2.685702	0.820000	1.780000	2.050000	3.160000	-2.319000	-2.518500	-4.827600	-8.594900	4.340700	5.786400	8.608400	12.967600	-2.319000	-2.518500	-4.827600	-8.594900	0.370000	0.360000	0.335000	0.000000	2.150000	1.110000	0.935000	0.510000	1.540000	0.940000	0.830000	0.500000	1.686500	-1.326303
3.501627	3.184250	2.361838	0.820000	2.040000	1.610000	3.160000	-2.319000	-2.370000	-2.712100	-8.594900	4.340700	6.108200	5.985800	12.967600	-2.319000	-2.370000	-2.712100	-8.594900	0.370000	0.463000	0.000000	0.000000	2.150000	1.220000	0.905000	0.510000	1.540000	1.015000	0.770000	0.500000	3.753700	-1.605696
3.548521	3.166725	2.531393	0.820000	2.040000	2.180000	3.160000	-2.319000	-2.370000	-5.194700	-8.594900	4.340700	6.108200	9.788600	12.967600	-2.319000	-2.370000	-5.194700	-8.594900	0.370000	0.463000	0.155000	0.000000	2.150000	1.220000	0.745000	0.510000	1.540000	1.015000	0.670000	0.500000	2.129600	-1.270554
3.484536	3.198696	2.744728	0.820000	2.040000	2.020000	3.160000	-2.319000	-2.370000	-4.570200	-8.594900	4.340700	6.108200	7.285500	12.967600	-2.319000	-2.370000	-4.570200	-8.594900	0.370000	0.463000	0.438000	0.000000	2.150000	1.220000	1.077000	0.510000	1.540000	1.015000	0.920000	0.500000	2.094500	-1.423564
3.514520	3.173296	2.416142	0.820000	2.040000	1.810000	3.160000	-2.319000	-2.370000	-2.579100	-8.594900	4.340700	6.108200	5.999300	12.967600	-2.319000	-2.370000	-2.579100	-8.594900	0.370000	0.463000	0.170000	0.000000	2.150000	1.220000	0.935000	0.510000	1.540000	1.015000	0.760000	0.500000	2.779400	-1.424418
3.567662	3.188098	2.566020	0.820000	2.040000	1.780000	3.160000	-2.319000	-2.370000	-2.518500	-8.594900	4.340700	6.108200	5.786400	12.967600	-2.319000	-2.370000	-2.518500	-8.594900	0.370000	0.463000	0.360000	0.000000	2.150000	1.220000	1.110000	0.510000	1.540000	1.015000	0.940000	0.500000	2.919000	-1.461932
3.603709	3.185749	2.682834	0.820000	2.040000	2.050000	3.160000	-2.319000	-2.370000	-4.827600	-8.594900	4.340700	6.108200	8.608400	12.967600	-2.319000	-2.370000	-4.827600	-8.594900	0.370000	0.463000	0.335000	0.000000	2.150000	1.220000	0.935000	0.510000	1.540000	1.015000	0.830000	0.500000	2.140700	-1.366031
3.625416	2.772829	2.362014	0.820000	1.930000	1.610000	3.160000	-2.232700	-4.404500	-2.712100	-8.594900	4.177100	7.576200	5.985800	12.967600	-2.232700	-4.404500	-2.712100	-8.594900	0.710000	0.385000	0.000000	0.000000	2.430000	1.330000	0.905000	0.510000	1.670000	1.045000	0.770000	0.500000	2.261500	-1.493382
3.703990	2.734219	2.528839	0.820000	1.930000	2.180000	3.160000	-2.232700	-4.404500	-5.194700	-8.594900	4.177100	7.576200	9.788600	12.967600	-2.232700	-4.404500	-5.194700	-8.594900	0.710000	0.385000	0.155000	0.000000	2.430000	1.330000	0.745000	0.510000	1.670000	1.045000	0.670000	0.500000	1.377900	-1.172009
3.854084	2.777838	2.743159	0.820000	1.930000	2.020000	3.160000	-2.232700	-4.404500	-4.570200	-8.594900	4.177100	7.576200	7.285500	12.967600	-2.232700	-4.404500	-4.570200	-8.594900	0.710000	0.385000	0.438000	0.000000	2.430000	1.330000	1.077000	0.510000	1.670000	1.045000	0.920000	0.500000	1.658900	-1.314065
3.647429	2.752700	2.420227	0.820000	1.930000	1.810000	3.160000	-2.232700	-4.404500	-2.579100	-8.594900	4.177100	7.576200	5.999300	12.967600	-2.232700	-4.404500	-2.579100	-8.594900	0.710000	0.385000	0.170000	0.000000	2.430000	1.330000	0.935000	0.510000	1.670000	1.045000	0.760000	0.500000	1.035800	-1.317637
3.741060	2.763259	2.568623	0.820000	1.930000	1.780000	3.160000	-2.232700	-4.404500	-2.518500	-8.594900	4.177100	7.576200	5.786400	12.967600	-2.232700	-4.404500	-2.518500	-8.594900	0.710000	0.385000	0.360000	0.000000	2.430000	1.330000	1.110000	0.510000	1.670000	1.045000	0.940000	0.500000	1.319300	-1.351260
3.812058	2.765760	2.680015	0.820000	1.930000	2.050000	3.160000	-2.232700	-4.404500	-4.827600	-8.594900	4.177100	7.576200	8.608400	12.967600	-2.232700	-4.404500	-4.827600	-8.594900	0.710000	0.385000	0.335000	0.000000	2.430000	1.330000	0.935000	0.510000	1.670000	1.045000	0.830000	0.500000	1.549000	-1.260702
3.655279	3.029978	2.517694	0.820000	2.540000	1.610000	3.160000	-2.232700	-5.760200	-2.712100	-8.594900	4.177100	9.225500	5.985800	12.967600	-2.232700	-5.760200	-2.712100	-8.594900	0.710000	0.488000	0.000000	0.000000	2.430000	1.450000	0.905000	0.510000	1.670000	1.210000	0.770000	0.500000	2.710400	-1.393443
3.600297	2.289479	2.549257	0.820000	2.540000	2.180000	3.160000	-2.232700	-5.760200	-5.194700	-8.594900	4.177100	9.225500	9.788600	12.967600	-2.232700	-5.760200	-5.194700	-8.594900	0.710000	0.488000	0.155000	0.000000	2.430000	1.450000	0.745000	0.510000	1.670000	1.210000	0.670000	0.500000	2.167400	-1.089338
3.652252	3.034996	2.756035	0.820000	2.540000	2.020000	3.160000	-2.232700	-5.760200	-4.570200	-8.594900	4.177100	9.225500	7.285500	12.967600	-2.232700	-5.760200	-4.570200	-8.594900	0.710000	0.488000	0.438000	0.000000	2.430000	1.450000	1.077000	0.510000	1.670000	1.210000	0.920000	0.500000	2.253000	-1.235962
3.678690	3.004703	2.586259	0.820000	2.540000	1.810000	3.160000	-2.232700	-5.760200	-2.579100	-8.594900	4.177100	9.225500	5.999300	12.967600	-2.232700	-5.760200	-2.579100	-8.594900	0.710000	0.488000	0.170000	0.000000	2.430000	1.450000	0.935000	0.510000	1.670000	1.210000	0.760000	0.500000	2.070800	-1.234185
3.703444	3.033588	2.667230	0.820000	2.540000	1.780000	3.160000	-2.232700	-5.760200	-2.518500	-8.594900	4.177100	9.225500	5.786400	12.967600	-2.232700	-5.760200	-2.518500	-8.594900	0.710000	0.488000	0.360000	0.000000	2.430000	1.450000	1.110000	0.510000	1.670000	1.210000	0.940000	0.500000	1.749700	-1.249715
3.637606	2.292451	2.697625	0.820000	2.540000	2.050000	3.160000	-2.232700	-5.760200	-4.827600	-8.594900	4.177100	9.225500	8.608400	12.967600	-2.232700	-5.760200	-4.827600	-8.594900	0.710000	0.488000	0.335000	0.000000	2.430000	1.450000	0.935000	0.510000	1.670000	1.210000	0.830000	0.500000	2.146600	-1.181227
3.606672	2.693470	2.406930	0.820000	1.900000	1.610000	3.160000	-2.232700	-4.609700	-2.712100	-8.594900	4.177100	7.726400	5.985800	12.967600	-2.232700	-4.609700	-2.712100	-8.594900	0.710000	0.185000	0.000000	0.000000	2.430000	1.160000	0.905000	0.510000	1.670000	0.880000	0.770000	0.500000	1.450500	-1.439781
3.579538	2.517914	2.544325	0.820000	1.900000	2.180000	3.160000	-2.232700	-4.609700	-5.194700	-8.594900	4.177100	7.726400	9.788600	12.967600	-2.232700	-4.609700	-5.194700	-8.594900	0.710000	0.185000	0.155000	0.000000	2.430000	1.160000	0.745000	0.510000	1.670000	0.880000	0.670000	0.500000	0.512900	-1.136416
3.602230	2.870821	2.753189	0.820000	1.900000	2.020000	3.160000	-2.232700	-4.609700	-4.570200	-8.594900	4.177100	7.726400	7.285500	12.967600	-2.232700	-4.609700	-4.570200	-8.594900	0.710000	0.185000	0.438000	0.000000	2.430000	1.160000	1.077000	0.510000	1.670000	0.880000	0.920000	0.500000	1.326700	-1.271772
3.612663	2.618720	2.482166	0.820000	1.900000	1.810000	3.160000	-2.232700	-4.609700	-2.579100	-8.594900	4.177100	7.726400	5.999300	12.967600	-2.232700	-4.609700	-2.579100	-8.594900	0.710000	0.185000	0.170000	0.000000	2.430000	1.160000	0.935000	0.510000	1.670000	0.880000	0.760000	0.500000	0.707900	-1.281493
3.619921	2.566485	2.581868	0.820000	1.900000	1.780000	3.160000	-2.232700	-4.609700	-2.518500	-8.594900	4.177100	7.726400	5.786400	12.967600	-2.232700	-4.609700	-2.518500	-8.594900	0.710000	0.185000	0.360000	0.000000	2.430000	1.160000	1.110000	0.510000	1.670000	0.880000	0.940000	0.500000	0.153600	-1.305818
3.682005	2.531626	2.688299	0.820000	1.900000	2.050000	3.160000	-2.232700	-4.609700	-4.827600	-8.594900	4.177100	7.726400	8.608400	12.967600	-2.232700	-4.609700	-4.827600	-8.594900	0.710000	0.185000	0.335000	0.000000	2.430000	1.160000	0.935000	0.510000	1.670000	0.880000	0.830000	0.500000	0.655000	-1.217151
3.854545	3.130599	2.365080	0.820000	1.780000	1.610000	3.160000	-2.232700	-2.518500	-2.712100	-8.594900	4.177100	5.786400	5.985800	12.967600	-2.232700	-2.518500	-2.712100	-8.594900	0.710000	0.360000	0.000000	0.000000	2.430000	1.110000	0.905000	0.510000	1.670000	0.940000	0.770000	0.500000	3.160300	-1.573592
3.911634	3.053597	2.536801	0.820000	1.780000	2.180000	3.160000	-2.232700	-2.518500	-5.194700	-8.594900	4.177100	5.786400	9.788600	12.967600	-2.232700	-2.518500	-5.194700	-8.594900	0.710000	0.360000	0.155000	0.000000	2.430000	1.110000	0.745000	0.510000	1.670000	0.940000	0.670000	0.500000	1.210100	-1.248332
3.698110	3.137578	2.747064	0.820000	1.780000	2.020000	3.160000	-2.232700	-2.518500	-4.570200	-8.594900	4.177100	5.786400	7.285500	12.967600	-2.232700	-2.518500	-4.570200	-8.594900	0.710000	0.360000	0.438000	0.000000	2.430000	1.110000	1.077000	0.510000	1.670000	0.940000	0.920000	0.500000	1.349200	-1.396088
3.865227	3.091535	2.422622	0.820000	1.780000	1.810000	3.160000	-2.232700	-2.518500	-2.579100	-8.594900	4.177100	5.786400	5.999300	12.967600	-2.232700	-2.518500	-2.579100	-8.594900	0.710000	0.360000	0.170000	0.000000	2.430000	1.110000	0.935000	0.510000	1.670000	0.940000	0.760000	0.500000	1.854900	-1.396806
3.758263	2.847100	2.847100	0.820000	1.780000	1.780000	3.160000	-2.232700	-2.518500	-2.518500	-8.594900	4.177100	5.786400	5.786400	12.967600	-2.232700	-2.518500	-2.518500	-8.594900	0.710000	0.360000	0.360000	0.000000	2.430000	1.110000	1.110000	0.510000	1.670000	0.940000	0.940000	0.500000	2.069400	-1.433161
3.676608	3.117752	2.686941	0.820000	1.780000	2.050000	3.160000	-2.232700	-2.518500	-4.827600	-8.594900	4.177100	5.786400	8.608400	12.967600	-2.232700	-2.518500	-4.827600	-8.594900	0.710000	0.360000	0.335000	0.000000	2.430000	1.110000	0.935000	0.510000	1.670000	0.940000	0.830000	0.500000	1.454300	-1.340035
3.875144	3.168759	2.363071	0.820000	2.040000	1.610000	3.160000	-2.232700	-2.370000	-2.712100	-8.594900	4.177100	6.108200	5.985800	12.967600	-2.232700	-2.370000	-2.712100	-8.594900	0.710000	0.463000	0.000000	0.000000	2.430000	1.220000	0.905000	0.510000	1.670000	1.015000	0.770000	0.500000	3.675400	-1.614970
3.754833	3.149445	2.531123	0.820000	2.040000	2.180000	3.160000	-2.232700	-2.370000	-5.194700	-8.594900	4.177100	6.108200	9.788600	12.967600	-2.232700	-2.370000	-5.194700	-8.594900	0.710000	0.463000	0.155000	0.000000	2.430000	1.220000	0.745000	0.510000	1.670000	1.015000	0.670000	0.500000	1.916600	-1.282856
3.708466	3.196030	2.744826	0.820000	2.040000	2.020000	3.160000	-2.232700	-2.370000	-4.570200	-8.594900	4.177100	6.108200	7.285500	12.967600	-2.232700	-2.370000	-4.570200	-8.594900	0.710000	0.463000	0.438000	0.000000	2.430000	1.220000	1.077000	0.510000	1.670000	1.015000	0.920000	0.500000	1.957700	-1.436002
3.898318	3.154046	2.417244	0.820000	2.040000	1.810000	3.160000	-2.232700	-2.370000	-2.579100	-8.594900	4.177100	6.108200	5.999300	12.967600	-2.232700	-2.370000	-2.579100	-8.594900	0.710000	0.463000	0.170000	0.000000	2.430000	1.220000	0.935000	0.510000	1.670000	1.015000	0.760000	0.500000	2.656700	-1.434543
3.650913	3.176973	2.566764	0.820000	2.040000	1.780000	3.160000	-2.232700	-2.370000	-2.518500	-8.594900	4.177100	6.108200	5.786400	12.967600	-2.232700	-2.370000	-2.518500	-8.594900	0.710000	0.463000	0.360000	0.000000	2.430000	1.220000	1.110000	0.510000	1.670000	1.015000	0.940000	0.500000	2.838800	-1.472527
3.691574	3.186187	2.683929	0.820000	2.040000	2.050000	3.160000	-2.232700	-2.370000	-4.827600	-8.594900	4.177100	6.108200	8.608400	12.967600	-2.232700	-2.370000	-4.827600	-8.594900	0.710000	0.463000	0.335000	0.000000	2.430000	1.220000	0.935000	0.510000	1.670000	1.015000	0.830000	0.500000	1.966400	-1.378650
4.223360	3.158033	2.836247	0.790000	1.930000	1.610000	2.660000	-2.086200	-4.404500	-2.712100	-7.085100	3.893900	7.576200	5.985800	10.451300	-2.086200	-4.404500	-2.712100	-7.085100	0.000000	0.385000	0.000000	0.315000	2.600000	1.330000	0.905000	0.830000	1.710000	1.045000	0.770000	0.755000	0.811600	-0.896864
4.192273	3.021937	2.909292	0.790000	1.930000	2.180000	2.660000	-2.086200	-4.404500	-5.194700	-7.085100	3.893900	7.576200	9.788600	10.451300	-2.086200	-4.404500	-5.194700	-7.085100	0.000000	0.385000	0.155000	0.315000	2.600000	1.330000	0.745000	0.830000	1.710000	1.045000	0.670000	0.755000	0.281600	-0.756875
4.342271	3.061319	3.121660	0.790000	1.930000	2.020000	2.660000	-2.086200	-4.404500	-4.570200	-7.085100	3.893900	7.576200	7.285500	10.451300	-2.086200	-4.404500	-4.570200	-7.085100	0.000000	0.385000	0.438000	0.315000	2.600000	1.330000	1.077000	0.830000	1.710000	1.045000	0.920000	0.755000	0.782500	-0.876138
4.253524	3.112322	2.917148	0.790000	1.930000	1.810000	2.660000	-2.086200	-4.404500	-2.579100	-7.085100	3.893900	7.576200	5.999300	10.451300	-2.086200	-4.404500	-2.579100	-7.085100	0.000000	0.385000	0.170000	0.315000	2.600000	1.330000	0.935000	0.830000	1.710000	1.045000	0.760000	0.755000	0.518700	-0.821309
4.295222	3.097199	3.011323	0.790000	1.930000	1.780000	2.660000	-2.086200	-4.404500	-2.518500	-7.085100	3.893900	7.576200	5.786400	10.451300	-2.086200	-4.404500	-2.518500	-7.085100	0.000000	0.385000	0.360000	0.315000	2.600000	1.330000	1.110000	0.830000	1.710000	1.045000	0.940000	0.755000	0.409200	-0.875527
4.300199	3.052189	3.061599	0.790000	1.930000	2.050000	2.660000	-2.086200	-4.404500	-4.827600	-7.085100	3.893900	7.576200	8.608400	10.451300	-2.086200	-4.404500	-4.827600	-7.085100	0.000000	0.385000	0.335000	0.315000	2.600000	1.330000	0.935000	0.830000	1.710000	1.045000	0.830000	0.755000	0.551600	-0.830863
4.188665	3.308074	2.977273	0.790000	2.540000	1.610000	2.660000	-2.086200	-5.760200	-2.712100	-7.085100	3.893900	9.225500	5.985800	10.451300	-2.086200	-5.760200	-2.712100	-7.085100	0.000000	0.488000	0.000000	0.315000	2.600000	1.450000	0.905000	0.830000	1.710000	1.210000	0.770000	0.755000	1.798800	-0.856429
4.164492	2.965989	2.923376	0.790000	2.540000	2.180000	2.660000	-2.086200	-5.760200	-5.194700	-7.085100	3.893900	9.225500	9.788600	10.451300	-2.086200	-5.760200	-5.194700	-7.085100	0.000000	0.488000	0.155000	0.315000	2.600000	1.450000	0.745000	0.830000	1.710000	1.210000	0.670000	0.755000	0.000000	-0.700696
4.377391	3.115924	3.135919	0.790000	2.540000	2.020000	2.660000	-2.086200	-5.760200	-4.570200	-7.085100	3.893900	9.225500	7.285500	10.451300	-2.086200	-5.760200	-4.570200	-7.085100	0.000000	0.488000	0.438000	0.315000	2.600000	1.450000	1.077000	0.830000	1.710000	1.210000	0.920000	0.755000	0.099700	-0.807736
4.380214	3.199414	2.994317	0.790000	2.540000	1.810000	2.660000	-2.086200	-5.760200	-2.579100	-7.085100	3.893900	9.225500	5.999300	10.451300	-2.086200	-5.760200	-2.579100	-7.085100	0.000000	0.488000	0.170000	0.315000	2.600000	1.450000	0.935000	0.830000	1.710000	1.210000	0.760000	0.755000	0.711000	-0.788026
4.202137	3.180902	3.097937	0.790000	2.540000	1.780000	2.660000	-2.086200	-5.760200	-2.518500	-7.085100	3.893900	9.225500	5.786400	10.451300	-2.086200	-5.760200	-2.518500	-7.085100	0.000000	0.488000	0.360000	0.315000	2.600000	1.450000	1.110000	0.830000	1.710000	1.210000	0.940000	0.755000	0.790800	-0.831847
4.288607	3.017381	3.060461	0.790000	2.540000	2.050000	2.660000	-2.086200	-5.760200	-4.827600	-7.085100	3.893900	9.225500	8.608400	10.451300	-2.086200	-5.760200	-4.827600	-7.085100	0.000000	0.488000	0.335000	0.315000	2.600000	1.450000	0.935000	0.830000	1.710000	1.210000	0.830000	0.755000	0.000000	-0.766422
4.234187	3.075542	2.910437	0.790000	1.900000	1.610000	2.660000	-2.086200	-4.609700	-2.712100	-7.085100	3.893900	7.726400	5.985800	10.451300	-2.086200	-4.609700	-2.712100	-7.085100	0.000000	0.185000	0.000000	0.315000	2.600000	1.160000	0.905000	0.830000	1.710000	0.880000	0.770000	0.755000	1.181500	-0.845586
4.101332	2.871076	2.929229	0.790000	1.900000	2.180000	2.660000	-2.086200	-4.609700	-5.194700	-7.085100	3.893900	7.726400	9.788600	10.451300	-2.086200	-4.609700	-5.194700	-7.085100	0.000000	0.185000	0.155000	0.315000	2.600000	1.160000	0.745000	0.830000	1.710000	0.880000	0.670000	0.755000	0.000000	-0.697277
4.306552	3.002757	3.140814	0.790000	1.900000	2.020000	2.660000	-2.086200	-4.609700	-4.570200	-7.085100	3.893900	7.726400	7.285500	10.451300	-2.086200	-4.609700	-4.570200	-7.085100	0.000000	0.185000	0.438000	0.315000	2.600000	1.160000	1.077000	0.830000	1.710000	0.880000	0.920000	0.755000	0.461600	-0.816963
4.223225	3.001268	2.964227	0.790000	1.900000	1.810000	2.660000	-2.086200	-4.609700	-2.579100	-7.085100	3.893900	7.726400	5.999300	10.451300	-2.086200	-4.609700	-2.579100	-7.085100	0.000000	0.185000	0.170000	0.315000	2.600000	1.160000	0.935000	0.830000	1.710000	0.880000	0.760000	0.755000	0.566600	-0.781224
4.290730	3.018688	3.068577	0.790000	1.900000	1.780000	2.660000	-2.086200	-4.609700	-2.518500	-7.085100	3.893900	7.726400	5.786400	10.451300	-2.086200	-4.609700	-2.518500	-7.085100	0.000000	0.185000	0.360000	0.315000	2.600000	1.160000	1.110000	0.830000	1.710000	0.880000	0.940000	0.755000	0.615500	-0.826814
4.239205	2.948497	3.077508	0.790000	1.900000	2.050000	2.660000	-2.086200	-4.609700	-4.827600	-7.085100	3.893900	7.726400	8.608400	10.451300	-2.086200	-4.609700	-4.827600	-7.085100	0.000000	0.185000	0.335000	0.315000	2.600000	1.160000	0.935000	0.830000	1.710000	0.880000	0.830000	0.755000	0.208100	-0.771133
4.360586	3.382544	2.808525	0.790000	1.780000	1.610000	2.660000	-2.086200	-2.518500	-2.712100	-7.085100	3.893900	5.786400	5.985800	10.451300	-2.086200	-2.518500	-2.712100	-7.085100	0.000000	0.360000	0.000000	0.315000	2.600000	1.110000	0.905000	0.830000	1.710000	0.940000	0.770000	0.755000	1.089800	-0.971329
4.342969	3.238946	2.913547	0.790000	1.780000	2.180000	2.660000	-2.086200	-2.518500	-5.194700	-7.085100	3.893900	5.786400	9.788600	10.451300	-2.086200	-2.518500	-5.194700	-7.085100	0.000000	0.360000	0.155000	0.315000	2.600000	1.110000	0.745000	0.830000	1.710000	0.940000	0.670000	0.755000	0.008100	-0.830548
4.314847	3.371382	3.121622	0.790000	1.780000	2.020000	2.660000	-2.086200	-2.518500	-4.570200	-7.085100	3.893900	5.786400	7.285500	10.451300	-2.086200	-2.518500	-4.570200	-7.085100	0.000000	0.360000	0.438000	0.315000	2.600000	1.110000	1.077000	0.830000	1.710000	0.940000	0.920000	0.755000	0.279500	-0.946102
4.343130	2.984985	3.189334	0.790000	1.780000	1.810000	2.660000	-2.086200	-2.518500	-2.579100	-7.085100	3.893900	5.786400	5.999300	10.451300	-2.086200	-2.518500	-2.579100	-7.085100	0.000000	0.360000	0.170000	0.315000	2.600000	1.110000	0.935000	0.830000	1.710000	0.940000	0.760000	0.755000	0.444800	-0.918745
4.450337	3.169900	3.169900	0.790000	1.780000	1.780000	2.660000	-2.086200	-2.518500	-2.518500	-7.085100	3.893900	5.786400	5.786400	10.451300	-2.086200	-2.518500	-2.518500	-7.085100	0.000000	0.360000	0.360000	0.315000	2.600000	1.110000	1.110000	0.830000	1.710000	0.940000	0.940000	0.755000	0.396500	-0.944352
4.490535	3.335273	3.062496	0.790000	1.780000	2.050000	2.660000	-2.086200	-2.518500	-4.827600	-7.085100	3.893900	5.786400	8.608400	10.451300	-2.086200	-2.518500	-4.827600	-7.085100	0.000000	0.360000	0.335000	0.315000	2.600000	1.110000	0.935000	0.830000	1.710000	0.940000	0.830000	0.755000	0.304000	-0.900476
4.403787	3.456823	2.803329	0.790000	2.040000	1.610000	2.660000	-2.086200	-2.370000	-2.712100	-7.085100	3.893900	6.108200	5.985800	10.451300	-2.086200	-2.370000	-2.712100	-7.085100	0.000000	0.463000	0.000000	0.315000	2.600000	1.220000	0.905000	0.830000	1.710000	1.015000	0.770000	0.755000	1.447800	-1.005308
4.434969	3.404902	2.904917	0.790000	2.040000	2.180000	2.660000	-2.086200	-2.370000	-5.194700	-7.085100	3.893900	6.108200	9.788600	10.451300	-2.086200	-2.370000	-5.194700	-7.085100	0.000000	0.463000	0.155000	0.315000	2.600000	1.220000	0.745000	0.830000	1.710000	1.015000	0.670000	0.755000	0.848900	-0.851097
4.205376	3.464816	3.117697	0.790000	2.040000	2.020000	2.660000	-2.086200	-2.370000	-4.570200	-7.085100	3.893900	6.108200	7.285500	10.451300	-2.086200	-2.370000	-4.570200	-7.085100	0.000000	0.463000	0.438000	0.315000	2.600000	1.220000	1.077000	0.830000	1.710000	1.015000	0.920000	0.755000	0.851700	-0.978460
4.409170	3.421435	2.850719	0.790000	2.040000	1.810000	2.660000	-2.086200	-2.370000	-2.579100	-7.085100	3.893900	6.108200	5.999300	10.451300	-2.086200	-2.370000	-2.579100	-7.085100	0.000000	0.463000	0.170000	0.315000	2.600000	1.220000	0.935000	0.830000	1.710000	1.015000	0.760000	0.755000	0.636000	-0.912208
4.279559	3.455667	2.977495	0.790000	2.040000	1.780000	2.660000	-2.086200	-2.370000	-2.518500	-7.085100	3.893900	6.108200	5.786400	10.451300	-2.086200	-2.370000	-2.518500	-7.085100	0.000000	0.463000	0.360000	0.315000	2.600000	1.220000	1.110000	0.830000	1.710000	1.015000	0.940000	0.755000	1.024300	-0.974553
4.313685	3.451086	3.056325	0.790000	2.040000	2.050000	2.660000	-2.086200	-2.370000	-4.827600	-7.085100	3.893900	6.108200	8.608400	10.451300	-2.086200	-2.370000	-4.827600	-7.085100	0.000000	0.463000	0.335000	0.315000	2.600000	1.220000	0.935000	0.830000	1.710000	1.015000	0.830000	0.755000	0.918900	-0.929734
3.896384	3.088286	2.818185	0.820000	1.930000	1.610000	2.660000	-2.319000	-4.404500	-2.712100	-7.085100	4.340700	7.576200	5.985800	10.451300	-2.319000	-4.404500	-2.712100	-7.085100	0.370000	0.385000	0.000000	0.315000	2.150000	1.330000	0.905000	0.830000	1.540000	1.045000	0.770000	0.755000	1.059500	-0.852607
3.935605	3.046496	2.919348	0.820000	1.930000	2.180000	2.660000	-2.319000	-4.404500	-5.194700	-7.085100	4.340700	7.576200	9.788600	10.451300	-2.319000	-4.404500	-5.194700	-7.085100	0.370000	0.385000	0.155000	0.315000	2.150000	1.330000	0.745000	0.830000	1.540000	1.045000	0.670000	0.755000	0.871800	-0.705057
3.885317	3.072074	3.126546	0.820000	1.930000	2.020000	2.660000	-2.319000	-4.404500	-4.570200	-7.085100	4.340700	7.576200	7.285500	10.451300	-2.319000	-4.404500	-4.570200	-7.085100	0.370000	0.385000	0.438000	0.315000	2.150000	1.330000	1.077000	0.830000	1.540000	1.045000	0.920000	0.755000	1.026700	-0.827302
3.921898	3.072832	2.893873	0.820000	1.930000	1.810000	2.660000	-2.319000	-4.404500	-2.579100	-7.085100	4.340700	7.576200	5.999300	10.451300	-2.319000	-4.404500	-2.579100	-7.085100	0.370000	0.385000	0.170000	0.315000	2.150000	1.330000	0.935000	0.830000	1.540000	1.045000	0.760000	0.755000	0.574900	-0.771155
3.840821	3.064329	2.995346	0.820000	1.930000	1.780000	2.660000	-2.319000	-4.404500	-2.518500	-7.085100	4.340700	7.576200	5.786400	10.451300	-2.319000	-4.404500	-2.518500	-7.085100	0.370000	0.385000	0.360000	0.315000	2.150000	1.330000	1.110000	0.830000	1.540000	1.045000	0.940000	0.755000	0.617100	-0.827364
3.868248	3.064523	3.068028	0.820000	1.930000	2.050000	2.660000	-2.319000	-4.404500	-4.827600	-7.085100	4.340700	7.576200	8.608400	10.451300	-2.319000	-4.404500	-4.827600	-7.085100	0.370000	0.385000	0.335000	0.315000	2.150000	1.330000	0.935000	0.830000	1.540000	1.045000	0.830000	0.755000	0.963600	-0.780066
3.859532	3.263317	2.962476	0.820000	2.540000	1.610000	2.660000	-2.319000	-5.760200	-2.712100	-7.085100	4.340700	9.225500	5.985800	10.451300	-2.319000	-5.760200	-2.712100	-7.085100	0.370000	0.488000	0.000000	0.315000	2.150000	1.450000	0.905000	0.830000	1.540000	1.210000	0.770000	0.755000	1.791600	-0.801782
3.935928	3.194306	2.908965	0.820000	2.540000	2.180000	2.660000	-2.319000	-5.760200	-5.194700	-7.085100	4.340700	9.225500	9.788600	10.451300	-2.319000	-5.760200	-5.194700	-7.085100	0.370000	0.488000	0.155000	0.315000	2.150000	1.450000	0.745000	0.830000	1.540000	1.210000	0.670000	0.755000	1.585700	-0.662768
4.377391	3.115935	3.135909	0.820000	2.540000	2.020000	2.660000	-2.319000	-5.760200	-4.570200	-7.085100	4.340700	9.225500	7.285500	10.451300	-2.319000	-5.760200	-4.570200	-7.085100	0.370000	0.488000	0.438000	0.315000	2.150000	1.450000	1.077000	0.830000	1.540000	1.210000	0.920000	0.755000	0.099700	-0.807736
3.849030	3.165012	2.997629	0.820000	2.540000	1.810000	2.660000	-2.319000	-5.760200	-2.579100	-7.085100	4.340700	9.225500	5.999300	10.451300	-2.319000	-5.760200	-2.579100	-7.085100	0.370000	0.488000	0.170000	0.315000	2.150000	1.450000	0.935000	0.830000	1.540000	1.210000	0.760000	0.755000	0.707000	-0.731170
3.889684	3.176119	3.103866	0.820000	2.540000	1.780000	2.660000	-2.319000	-5.760200	-2.518500	-7.085100	4.340700	9.225500	5.786400	10.451300	-2.319000	-5.760200	-2.518500	-7.085100	0.370000	0.488000	0.360000	0.315000	2.150000	1.450000	1.110000	0.830000	1.540000	1.210000	0.940000	0.755000	0.870400	-0.774735
3.989367	2.569741	3.066101	0.820000	2.540000	2.050000	2.660000	-2.319000	-5.760200	-4.827600	-7.085100	4.340700	9.225500	8.608400	10.451300	-2.319000	-5.760200	-4.827600	-7.085100	0.370000	0.488000	0.335000	0.315000	2.150000	1.450000	0.935000	0.830000	1.540000	1.210000	0.830000	0.755000	1.646900	-0.732138
3.904231	3.043495	2.899799	0.820000	1.900000	1.610000	2.660000	-2.319000	-4.609700	-2.712100	-7.085100	4.340700	7.726400	5.985800	10.451300	-2.319000	-4.609700	-2.712100	-7.085100	0.370000	0.185000	0.000000	0.315000	2.150000	1.160000	0.905000	0.830000	1.540000	0.880000	0.770000	0.755000	1.328300	-0.793700
4.060935	2.872170	2.931372	0.820000	1.900000	2.180000	2.660000	-2.319000	-4.609700	-5.194700	-7.085100	4.340700	7.726400	9.788600	10.451300	-2.319000	-4.609700	-5.194700	-7.085100	0.370000	0.185000	0.155000	0.315000	2.150000	1.160000	0.745000	0.830000	1.540000	0.880000	0.670000	0.755000	0.408300	-0.645236
3.876132	2.996973	3.133830	0.820000	1.900000	2.020000	2.660000	-2.319000	-4.609700	-4.570200	-7.085100	4.340700	7.726400	7.285500	10.451300	-2.319000	-4.609700	-4.570200	-7.085100	0.370000	0.185000	0.438000	0.315000	2.150000	1.160000	1.077000	0.830000	1.540000	0.880000	0.920000	0.755000	0.641600	-0.765130
3.918162	2.985688	2.965209	0.820000	1.900000	1.810000	2.660000	-2.319000	-4.609700	-2.579100	-7.085100	4.340700	7.726400	5.999300	10.451300	-2.319000	-4.609700	-2.579100	-7.085100	0.370000	0.185000	0.170000	0.315000	2.150000	1.160000	0.935000	0.830000	1.540000	0.880000	0.760000	0.755000	0.459300	-0.726490
3.942201	2.963310	3.059945	0.820000	1.900000	1.780000	2.660000	-2.319000	-4.609700	-2.518500	-7.085100	4.340700	7.726400	5.786400	10.451300	-2.319000	-4.609700	-2.518500	-7.085100	0.370000	0.185000	0.360000	0.315000	2.150000	1.160000	1.110000	0.830000	1.540000	0.880000	0.940000	0.755000	0.546700	-0.772741
3.855312	2.967341	3.077481	0.820000	1.900000	2.050000	2.660000	-2.319000	-4.609700	-4.827600	-7.085100	4.340700	7.726400	8.608400	10.451300	-2.319000	-4.609700	-4.827600	-7.085100	0.370000	0.185000	0.335000	0.315000	2.150000	1.160000	0.935000	0.830000	1.540000	0.880000	0.830000	0.755000	0.495200	-0.718434
3.913749	3.436034	2.808387	0.820000	1.780000	1.610000	2.660000	-2.319000	-2.518500	-2.712100	-7.085100	4.340700	5.786400	5.985800	10.451300	-2.319000	-2.518500	-2.712100	-7.085100	0.370000	0.360000	0.000000	0.315000	2.150000	1.110000	0.905000	0.830000	1.540000	0.940000	0.770000	0.755000	1.382700	-0.918496
3.934061	3.333565	2.912761	0.820000	1.780000	2.180000	2.660000	-2.319000	-2.518500	-5.194700	-7.085100	4.340700	5.786400	9.788600	10.451300	-2.319000	-2.518500	-5.194700	-7.085100	0.370000	0.360000	0.155000	0.315000	2.150000	1.110000	0.745000	0.830000	1.540000	0.940000	0.670000	0.755000	0.526800	-0.766511
3.863604	3.414709	3.121157	0.820000	1.780000	2.020000	2.660000	-2.319000	-2.518500	-4.570200	-7.085100	4.340700	5.786400	7.285500	10.451300	-2.319000	-2.518500	-4.570200	-7.085100	0.370000	0.360000	0.438000	0.315000	2.150000	1.110000	1.077000	0.830000	1.540000	0.940000	0.920000	0.755000	0.580200	-0.888926
3.911844	2.984495	3.242211	0.820000	1.780000	1.810000	2.660000	-2.319000	-2.518500	-2.579100	-7.085100	4.340700	5.786400	5.999300	10.451300	-2.319000	-2.518500	-2.579100	-7.085100	0.370000	0.360000	0.170000	0.315000	2.150000	1.110000	0.935000	0.830000	1.540000	0.940000	0.760000	0.755000	0.766300	-0.864814
3.958613	3.188982	3.188982	0.820000	1.780000	1.780000	2.660000	-2.319000	-2.518500	-2.518500	-7.085100	4.340700	5.786400	5.786400	10.451300	-2.319000	-2.518500	-2.518500	-7.085100	0.370000	0.360000	0.360000	0.315000	2.150000	1.110000	1.110000	0.830000	1.540000	0.940000	0.940000	0.755000	0.695100	-0.888960
3.984359	3.393431	3.061753	0.820000	1.780000	2.050000	2.660000	-2.319000	-2.518500	-4.827600	-7.085100	4.340700	5.786400	8.608400	10.451300	-2.319000	-2.518500	-4.827600	-7.085100	0.370000	0.360000	0.335000	0.315000	2.150000	1.110000	0.935000	0.830000	1.540000	0.940000	0.830000	0.755000	0.705600	-0.840849
3.927328	3.494096	2.803611	0.820000	2.040000	1.610000	2.660000	-2.319000	-2.370000	-2.712100	-7.085100	4.340700	6.108200	5.985800	10.451300	-2.319000	-2.370000	-2.712100	-7.085100	0.370000	0.463000	0.000000	0.315000	2.150000	1.220000	0.905000	0.830000	1.540000	1.015000	0.770000	0.755000	1.696100	-0.955623
3.950482	3.455429	2.906889	0.820000	2.040000	2.180000	2.660000	-2.319000	-2.370000	-5.194700	-7.085100	4.340700	6.108200	9.788600	10.451300	-2.319000	-2.370000	-5.194700	-7.085100	0.370000	0.463000	0.155000	0.315000	2.150000	1.220000	0.745000	0.830000	1.540000	1.015000	0.670000	0.755000	1.173000	-0.796343
3.866502	3.487658	3.117441	0.820000	2.040000	2.020000	2.660000	-2.319000	-2.370000	-4.570200	-7.085100	4.340700	6.108200	7.285500	10.451300	-2.319000	-2.370000	-4.570200	-7.085100	0.370000	0.463000	0.438000	0.315000	2.150000	1.220000	1.077000	0.830000	1.540000	1.015000	0.920000	0.755000	1.088000	-0.924914
3.936119	3.463930	2.848141	0.820000	2.040000	1.810000	2.660000	-2.319000	-2.370000	-2.579100	-7.085100	4.340700	6.108200	5.999300	10.451300	-2.319000	-2.370000	-2.579100	-7.085100	0.370000	0.463000	0.170000	0.315000	2.150000	1.220000	0.935000	0.830000	1.540000	1.015000	0.760000	0.755000	0.867100	-0.860636
3.972689	3.485806	2.974520	0.820000	2.040000	1.780000	2.660000	-2.319000	-2.370000	-2.518500	-7.085100	4.340700	6.108200	5.786400	10.451300	-2.319000	-2.370000	-2.518500	-7.085100	0.370000	0.463000	0.360000	0.315000	2.150000	1.220000	1.110000	0.830000	1.540000	1.015000	0.940000	0.755000	1.249200	-0.923076
3.997593	3.478272	3.058530	0.820000	2.040000	2.050000	2.660000	-2.319000	-2.370000	-4.827600	-7.085100	4.340700	6.108200	8.608400	10.451300	-2.319000	-2.370000	-4.827600	-7.085100	0.370000	0.463000	0.335000	0.315000	2.150000	1.220000	0.935000	0.830000	1.540000	1.015000	0.830000	0.755000	1.207500	-0.875102
4.161829	3.108622	2.823149	0.820000	1.930000	1.610000	2.660000	-2.232700	-4.404500	-2.712100	-7.085100	4.177100	7.576200	5.985800	10.451300	-2.232700	-4.404500	-2.712100	-7.085100	0.710000	0.385000	0.000000	0.315000	2.430000	1.330000	0.905000	0.830000	1.670000	1.045000	0.770000	0.755000	0.882300	-0.865801
4.178034	3.040545	2.917763	0.820000	1.930000	2.180000	2.660000	-2.232700	-4.404500	-5.194700	-7.085100	4.177100	7.576200	9.788600	10.451300	-2.232700	-4.404500	-5.194700	-7.085100	0.710000	0.385000	0.155000	0.315000	2.430000	1.330000	0.745000	0.830000	1.670000	1.045000	0.670000	0.755000	0.660600	-0.720590
4.091423	3.068649	3.126880	0.820000	1.930000	2.020000	2.660000	-2.232700	-4.404500	-4.570200	-7.085100	4.177100	7.576200	7.285500	10.451300	-2.232700	-4.404500	-4.570200	-7.085100	0.710000	0.385000	0.438000	0.315000	2.430000	1.330000	1.077000	0.830000	1.670000	1.045000	0.920000	0.755000	0.944400	-0.843084
3.997319	3.094618	2.905515	0.820000	1.930000	1.810000	2.660000	-2.232700	-4.404500	-2.579100	-7.085100	4.177100	7.576200	5.999300	10.451300	-2.232700	-4.404500	-2.579100	-7.085100	0.710000	0.385000	0.170000	0.315000	2.430000	1.330000	0.935000	0.830000	1.670000	1.045000	0.760000	0.755000	0.592300	-0.787902
4.032914	3.072744	3.003150	0.820000	1.930000	1.780000	2.660000	-2.232700	-4.404500	-2.518500	-7.085100	4.177100	7.576200	5.786400	10.451300	-2.232700	-4.404500	-2.518500	-7.085100	0.710000	0.385000	0.360000	0.315000	2.430000	1.330000	1.110000	0.830000	1.670000	1.045000	0.940000	0.755000	0.509700	-0.842629
4.069870	3.061443	3.067134	0.820000	1.930000	2.050000	2.660000	-2.232700	-4.404500	-4.827600	-7.085100	4.177100	7.576200	8.608400	10.451300	-2.232700	-4.404500	-4.827600	-7.085100	0.710000	0.385000	0.335000	0.315000	2.430000	1.330000	0.935000	0.830000	1.670000	1.045000	0.830000	0.755000	0.815700	-0.796277
3.934815	3.269242	2.963761	0.820000	2.540000	1.610000	2.660000	-2.232700	-5.760200	-2.712100	-7.085100	4.177100	9.225500	5.985800	10.451300	-2.232700	-5.760200	-2.712100	-7.085100	0.710000	0.488000	0.000000	0.315000	2.430000	1.450000	0.905000	0.830000	1.670000	1.210000	0.770000	0.755000	1.776200	-0.821339
4.193404	3.053614	2.926980	0.820000	2.540000	2.180000	2.660000	-2.232700	-5.760200	-5.194700	-7.085100	4.177100	9.225500	9.788600	10.451300	-2.232700	-5.760200	-5.194700	-7.085100	0.710000	0.488000	0.155000	0.315000	2.430000	1.450000	0.745000	0.830000	1.670000	1.210000	0.670000	0.755000	0.000000	-0.660048
4.109151	3.285979	3.126458	0.820000	2.540000	2.020000	2.660000	-2.232700	-5.760200	-4.570200	-7.085100	4.177100	9.225500	7.285500	10.451300	-2.232700	-5.760200	-4.570200	-7.085100	0.710000	0.488000	0.438000	0.315000	2.430000	1.450000	1.077000	0.830000	1.670000	1.210000	0.920000	0.755000	1.617200	-0.803920
3.932757	3.182502	3.000978	0.820000	2.540000	1.810000	2.660000	-2.232700	-5.760200	-2.579100	-7.085100	4.177100	9.225500	5.999300	10.451300	-2.232700	-5.760200	-2.579100	-7.085100	0.710000	0.488000	0.170000	0.315000	2.430000	1.450000	0.935000	0.830000	1.670000	1.210000	0.760000	0.755000	0.729200	-0.752250
3.963563	3.164147	3.102354	0.820000	2.540000	1.780000	2.660000	-2.232700	-5.760200	-2.518500	-7.085100	4.177100	9.225500	5.786400	10.451300	-2.232700	-5.760200	-2.518500	-7.085100	0.710000	0.488000	0.360000	0.315000	2.430000	1.450000	1.110000	0.830000	1.670000	1.210000	0.940000	0.755000	0.817700	-0.795363
4.063666	3.276127	3.068314	0.820000	2.540000	2.050000	2.660000	-2.232700	-5.760200	-4.827600	-7.085100	4.177100	9.225500	8.608400	10.451300	-2.232700	-5.760200	-4.827600	-7.085100	0.710000	0.488000	0.335000	0.315000	2.430000	1.450000	0.935000	0.830000	1.670000	1.210000	0.830000	0.755000	1.652500	-0.755110
3.987641	3.079992	2.910838	0.820000	1.900000	1.610000	2.660000	-2.232700	-4.609700	-2.712100	-7.085100	4.177100	7.726400	5.985800	10.451300	-2.232700	-4.609700	-2.712100	-7.085100	0.710000	0.185000	0.000000	0.315000	2.430000	1.160000	0.905000	0.830000	1.670000	0.880000	0.770000	0.755000	1.340900	-0.811843
4.126555	2.953902	2.933866	0.820000	1.900000	2.180000	2.660000	-2.232700	-4.609700	-5.194700	-7.085100	4.177100	7.726400	9.788600	10.451300	-2.232700	-4.609700	-5.194700	-7.085100	0.710000	0.185000	0.155000	0.315000	2.430000	1.160000	0.745000	0.830000	1.670000	0.880000	0.670000	0.755000	0.348900	-0.666386
4.219138	2.890228	3.135411	0.820000	1.900000	2.020000	2.660000	-2.232700	-4.609700	-4.570200	-7.085100	4.177100	7.726400	7.285500	10.451300	-2.232700	-4.609700	-4.570200	-7.085100	0.710000	0.185000	0.438000	0.315000	2.430000	1.160000	1.077000	0.830000	1.670000	0.880000	0.920000	0.755000	0.494500	-0.777287
4.209980	3.010704	2.959980	0.820000	1.900000	1.810000	2.660000	-2.232700	-4.609700	-2.579100	-7.085100	4.177100	7.726400	5.999300	10.451300	-2.232700	-4.609700	-2.579100	-7.085100	0.710000	0.185000	0.170000	0.315000	2.430000	1.160000	0.935000	0.830000	1.670000	0.880000	0.760000	0.755000	0.485200	-0.745259
4.017591	2.984647	3.062222	0.820000	1.900000	1.780000	2.660000	-2.232700	-4.609700	-2.518500	-7.085100	4.177100	7.726400	5.786400	10.451300	-2.232700	-4.609700	-2.518500	-7.085100	0.710000	0.185000	0.360000	0.315000	2.430000	1.160000	1.110000	0.830000	1.670000	0.880000	0.940000	0.755000	0.567300	-0.791732
4.204560	2.940437	3.074977	0.820000	1.900000	2.050000	2.660000	-2.232700	-4.609700	-4.827600	-7.085100	4.177100	7.726400	8.608400	10.451300	-2.232700	-4.609700	-4.827600	-7.085100	0.710000	0.185000	0.335000	0.315000	2.430000	1.160000	0.935000	0.830000	1.670000	0.880000	0.830000	0.755000	0.443400	-0.735800
4.125753	3.418014	2.809719	0.820000	1.780000	1.610000	2.660000	-2.232700	-2.518500	-2.712100	-7.085100	4.177100	5.786400	5.985800	10.451300	-2.232700	-2.518500	-2.712100	-7.085100	0.710000	0.360000	0.000000	0.315000	2.430000	1.110000	0.905000	0.830000	1.670000	0.940000	0.770000	0.755000	1.248400	-0.935986
4.140673	3.306752	2.914980	0.820000	1.780000	2.180000	2.660000	-2.232700	-2.518500	-5.194700	-7.085100	4.177100	5.786400	9.788600	10.451300	-2.232700	-2.518500	-5.194700	-7.085100	0.710000	0.360000	0.155000	0.315000	2.430000	1.110000	0.745000	0.830000	1.670000	0.940000	0.670000	0.755000	0.368000	-0.788106
4.086674	3.402860	3.122659	0.820000	1.780000	2.020000	2.660000	-2.232700	-2.518500	-4.570200	-7.085100	4.177100	5.786400	7.285500	10.451300	-2.232700	-2.518500	-4.570200	-7.085100	0.710000	0.360000	0.438000	0.315000	2.430000	1.110000	1.077000	0.830000	1.670000	0.940000	0.920000	0.755000	0.470100	-0.909009
4.113093	2.985875	3.231302	0.820000	1.780000	1.810000	2.660000	-2.232700	-2.518500	-2.579100	-7.085100	4.177100	5.786400	5.999300	10.451300	-2.232700	-2.518500	-2.579100	-7.085100	0.710000	0.360000	0.170000	0.315000	2.430000	1.110000	0.935000	0.830000	1.670000	0.940000	0.760000	0.755000	0.630400	-0.882771
4.041299	3.181123	3.181123	0.820000	1.780000	1.780000	2.660000	-2.232700	-2.518500	-2.518500	-7.085100	4.177100	5.786400	5.786400	10.451300	-2.232700	-2.518500	-2.518500	-7.085100	0.710000	0.360000	0.360000	0.315000	2.430000	1.110000	1.110000	0.830000	1.670000	0.940000	0.940000	0.755000	0.556400	-0.908145
4.070335	3.372937	3.062866	0.820000	1.780000	2.050000	2.660000	-2.232700	-2.518500	-4.827600	-7.085100	4.177100	5.786400	8.608400	10.451300	-2.232700	-2.518500	-4.827600	-7.085100	0.710000	0.360000	0.335000	0.315000	2.430000	1.110000	0.935000	0.830000	1.670000	0.940000	0.830000	0.755000	0.557500	-0.861772
4.015107	3.486094	2.805510	0.820000	2.040000	1.610000	2.660000	-2.232700	-2.370000	-2.712100	-7.085100	4.177100	6.108200	5.985800	10.451300	-2.232700	-2.370000	-2.712100	-7.085100	0.710000	0.463000	0.000000	0.315000	2.430000	1.220000	0.905000	0.830000	1.670000	1.015000	0.770000	0.755000	1.592100	-0.972069
4.036116	3.440632	2.907324	0.820000	2.040000	2.180000	2.660000	-2.232700	-2.370000	-5.194700	-7.085100	4.177100	6.108200	9.788600	10.451300	-2.232700	-2.370000	-5.194700	-7.085100	0.710000	0.463000	0.155000	0.315000	2.430000	1.220000	0.745000	0.830000	1.670000	1.015000	0.670000	0.755000	1.058400	-0.814923
4.097096	3.486896	3.118286	0.820000	2.040000	2.020000	2.660000	-2.232700	-2.370000	-4.570200	-7.085100	4.177100	6.108200	7.285500	10.451300	-2.232700	-2.370000	-4.570200	-7.085100	0.710000	0.463000	0.438000	0.315000	2.430000	1.220000	1.077000	0.830000	1.670000	1.015000	0.920000	0.755000	1.007700	-0.943624
4.024081	3.456462	2.850256	0.820000	2.040000	1.810000	2.660000	-2.232700	-2.370000	-2.579100	-7.085100	4.177100	6.108200	5.999300	10.451300	-2.232700	-2.370000	-2.579100	-7.085100	0.710000	0.463000	0.170000	0.315000	2.430000	1.220000	0.935000	0.830000	1.670000	1.015000	0.760000	0.755000	0.772700	-0.877934
4.057470	3.475991	2.977066	0.820000	2.040000	1.780000	2.660000	-2.232700	-2.370000	-2.518500	-7.085100	4.177100	6.108200	5.786400	10.451300	-2.232700	-2.370000	-2.518500	-7.085100	0.710000	0.463000	0.360000	0.315000	2.430000	1.220000	1.110000	0.830000	1.670000	1.015000	0.940000	0.755000	1.147200	-0.940822
4.081589	3.469462	3.057722	0.820000	2.040000	2.050000	2.660000	-2.232700	-2.370000	-4.827600	-7.085100	4.177100	6.108200	8.608400	10.451300	-2.232700	-2.370000	-4.827600	-7.085100	0.710000	0.463000	0.335000	0.315000	2.430000	1.220000	0.935000	0.830000	1.670000	1.015000	0.830000	0.755000	1.095100	-0.894207
