# Supplementary material for: Computational Investigation of the Potential and Limitations of Machine Learning with Neural Network Circuits Based on Synaptic Transistors
Source: J Phys Chem Lett. 2024 Jun 28;15(27):6974–85. doi: 10.1021/acs.jpclett.4c01413 (PMC11247485; doi:10.1021/acs.jpclett.4c01413)
Supplement: Supplementary file 1 — jz4c01413_si_001.zip [file jz4c01413_si_001.zip › SI/README.txt]

The main file that can be executed is NNviaHDMRGPR_prod.m . The computation options (choice of dataset, kernel parameters, etc.) are set inside the code as explained in the comments there.
The following files are needed for the execution:
kfcnAAfit.m
kfcnAAbreakdown.m
kfcnAAfit_prod.m
kfcnAAbreakdown_prod.m
Sobol.m
and should be in the same folder.

The datafiles are
h2o.dat for the H2O potential
perovskite_ML_data.dat for the perovskite data
They should also be placed into the same folder as the main code.
