# Supplementary material for: Computational Investigation of the Potential and Limitations of Machine Learning with Neural Network Circuits Based on Synaptic Transistors
Source: J Phys Chem Lett. 2024 Jun 28;15(27):6974–85. doi: 10.1021/acs.jpclett.4c01413 (PMC11247485; doi:10.1021/acs.jpclett.4c01413)
Supplement: Supplementary file 1 — jz4c01413_si_001.zip [file jz4c01413_si_001.zip › SI/Sobol.m]

function value=Sobol(dim_num,N)
  global I4_SOBOL_seed;

    I4_SOBOL_seed = 0;
    seed = 0;
    qs = prime_ge ( dim_num );
    value=[];
    for i = 0 : N-1
      [ r, seed_out ] = i4_sobol ( dim_num, seed );
      value=[value; r];
      %if ( i <= 11 || 95 <= i )
      %  for j = 1 : dim_num
      %    fprintf ( 1, '%10f  ', r(j) );
      %  end
      %  fprintf ( 1, '\n' );
      %elseif ( i == 12 )
      %  fprintf ( 1, '......................\n' );
      %end
      seed = seed_out;
    end  
  return
end

function bit = i4_bit_hi1 ( n )

%*****************************************************************************80
%
%% I4_BIT_HI1 returns the position of the high 1 bit base 2 in an integer.
%
%  Example:
%
%       N    Binary     BIT
%    ----    --------  ----
%       0           0     0
%       1           1     1
%       2          10     2
%       3          11     2 
%       4         100     3
%       5         101     3
%       6         110     3
%       7         111     3
%       8        1000     4
%       9        1001     4
%      10        1010     4
%      11        1011     4
%      12        1100     4
%      13        1101     4
%      14        1110     4
%      15        1111     4
%      16       10000     5
%      17       10001     5
%    1023  1111111111    10
%    1024 10000000000    11
%    1025 10000000001    11
%
%  Licensing:
%
%    This code is distributed under the GNU LGPL license.
%
%  Modified:
%
%    16 February 2005
%
%  Author:
%
%    John Burkardt
%
%  Parameters:
%
%    Input, integer N, the integer to be measured.
%    N should be nonnegative.  If N is nonpositive, the value will always be 0.
%
%    Output, integer BIT, the number of bits base 2.
%
  i = floor ( n );
  bit = 0;

  while ( 1 )

    if ( i <= 0 )
      break;
    end

    bit = bit + 1;
    i = floor ( i / 2 );

  end

  return
end


function bit = i4_bit_lo0 ( n )

%*****************************************************************************80
%
%% I4_BIT_LO0 returns the position of the low 0 bit base 2 in an integer.
%
%  Example:
%
%       N    Binary     BIT
%    ----    --------  ----
%       0           0     1
%       1           1     2
%       2          10     1
%       3          11     3 
%       4         100     1
%       5         101     2
%       6         110     1
%       7         111     4
%       8        1000     1
%       9        1001     2
%      10        1010     1
%      11        1011     3
%      12        1100     1
%      13        1101     2
%      14        1110     1
%      15        1111     5
%      16       10000     1
%      17       10001     2
%    1023  1111111111     1
%    1024 10000000000     1
%    1025 10000000001     1
%
%  Licensing:
%
%    This code is distributed under the GNU LGPL license.
%
%  Modified:
%
%    16 February 2005
%
%  Author:
%
%    John Burkardt
%
%  Parameters:
%
%    Input, integer N, the integer to be measured.
%    N should be nonnegative.
%
%    Output, integer BIT, the position of the low 1 bit.
%
  bit = 0;
  i = floor ( n );

  while ( 1 )

    bit = bit + 1;
    i2 = floor ( i / 2 );

    if ( i == 2 * i2 )
      break;
    end

    i = i2;

  end

  return
end


function [ quasi, seed ] = i4_sobol ( dim_num, seed )

%*****************************************************************************80
%
%% I4_SOBOL generates a new quasirandom Sobol vector with each call.
%
%  Discussion:
%
%    The routine adapts the ideas of Antonov and Saleev.
%
%    Thanks to Francis Dalaudier for pointing out that the range of allowed
%    values of DIM_NUM should start at 1, not 2!  17 February 2009.
%
%  Licensing:
%
%    This code is distributed under the GNU LGPL license.
%
%  Modified:
%
%    17 February 2009
%
%  Author:
%
%    Original FORTRAN77 version by Bennett Fox.
%    MATLAB version by John Burkardt
%
%  Reference:
%
%    Antonov, Saleev,
%    USSR Computational Mathematics and Mathematical Physics,
%    Volume 19, 1980, pages 252 - 256.
%
%    Paul Bratley, Bennett Fox,
%    Algorithm 659:
%    Implementing Sobol's Quasirandom Sequence Generator,
%    ACM Transactions on Mathematical Software,
%    Volume 14, Number 1, pages 88-100, 1988.
%
%    Bennett Fox,
%    Algorithm 647:
%    Implementation and Relative Efficiency of Quasirandom 
%    Sequence Generators,
%    ACM Transactions on Mathematical Software,
%    Volume 12, Number 4, pages 362-376, 1986.
%
%    Ilya Sobol,
%    USSR Computational Mathematics and Mathematical Physics,
%    Volume 16, pages 236-242, 1977.
%
%    Ilya Sobol, Levitan, 
%    The Production of Points Uniformly Distributed in a Multidimensional 
%    Cube (in Russian),
%    Preprint IPM Akad. Nauk SSSR, 
%    Number 40, Moscow 1976.
%
%  Parameters:
%
%    Input, integer DIM_NUM, the number of spatial dimensions.
%    DIM_NUM must satisfy 1 <= DIM_NUM <= 40.
%
%    Input/output, integer SEED, the "seed" for the sequence.
%    This is essentially the index in the sequence of the quasirandom
%    value to be generated.  On output, SEED has been set to the
%    appropriate next value, usually simply SEED+1.
%    If SEED is less than 0 on input, it is treated as though it were 0.
%    An input value of 0 requests the first (0-th) element of the sequence.
%
%    Output, real QUASI(DIM_NUM), the next quasirandom vector.
%
  global I4_SOBOL_lastq;
  global I4_SOBOL_seed;

  dim_max = 40;
  log_max = 30;
%
%  Initialize (part of) V.
%
  v(1:dim_max,1:log_max) = zeros(dim_max,log_max);

  v(1:40,1) = [ ...
    1, 1, 1, 1, 1, 1, 1, 1, 1, 1, ...
    1, 1, 1, 1, 1, 1, 1, 1, 1, 1, ...
    1, 1, 1, 1, 1, 1, 1, 1, 1, 1, ...
    1, 1, 1, 1, 1, 1, 1, 1, 1, 1 ]';

  v(3:40,2) = [ ...
          1, 3, 1, 3, 1, 3, 3, 1, ...
    3, 1, 3, 1, 3, 1, 1, 3, 1, 3, ...
    1, 3, 1, 3, 3, 1, 3, 1, 3, 1, ...
    3, 1, 1, 3, 1, 3, 1, 3, 1, 3 ]';

  v(4:40,3) = [ ...
             7, 5, 1, 3, 3, 7, 5, ...
    5, 7, 7, 1, 3, 3, 7, 5, 1, 1, ...
    5, 3, 3, 1, 7, 5, 1, 3, 3, 7, ...
    5, 1, 1, 5, 7, 7, 5, 1, 3, 3 ]';

  v(6:40,4) = [ ...
                   1, 7, 9,13,11, ...
    1, 3, 7, 9, 5,13,13,11, 3,15, ...
    5, 3,15, 7, 9,13, 9, 1,11, 7, ...
    5,15, 1,15,11, 5, 3, 1, 7, 9 ]';
  
  v(8:40,5) = [ ...
                         9, 3,27, ...
   15,29,21,23,19,11,25, 7,13,17, ...
    1,25,29, 3,31,11, 5,23,27,19, ...
   21, 5, 1,17,13, 7,15, 9,31, 9 ]';

  v(14:40,6) = [ ...
            37,33, 7, 5,11,39,63, ...
   27,17,15,23,29, 3,21,13,31,25, ...
    9,49,33,19,29,11,19,27,15,25 ]';

  v(20:40,7) = [ ...
                                       13, ...
   33,115, 41, 79, 17, 29,119, 75, 73,105, ...
    7, 59, 65, 21,  3,113, 61, 89, 45,107 ]';

  v(38:40,8) = [ ...
                                7, 23, 39 ]';
%
%  Set POLY.
%
  poly(1:40)= [ ...
      1,   3,   7,  11,  13,  19,  25,  37,  59,  47, ...
     61,  55,  41,  67,  97,  91, 109, 103, 115, 131, ...
    193, 137, 145, 143, 241, 157, 185, 167, 229, 171, ...
    213, 191, 253, 203, 211, 239, 247, 285, 369, 299 ];
%
%  Check parameters.
%
  if ( dim_num < 1 | dim_max < dim_num )
    fprintf ( 1, '\n' );
    fprintf ( 1, 'I4_SOBOL - Fatal error!\n' );
    fprintf ( 1, '  The spatial dimension DIM_NUM should satisfy:\n' );
    fprintf ( 1, '    1 <= DIM_NUM <= %d\n', dim_max );
    fprintf ( 1, '  But this input value is DIM_NUM = %d\n', dim_num );
    return
  end

  atmost = 2^log_max - 1;
%
%  Find the number of bits in ATMOST.
%
  maxcol = i4_bit_hi1 ( atmost );
%
%  Initialize row 1 of V.
%
  v(1,1:maxcol) = 1;
%
%  Initialize the remaining rows of V.
%
  for i = 2 : dim_num
%
%  The bit pattern of the integer POLY(I) gives the form
%  of polynomial I.
%
%  Find the degree of polynomial I from binary encoding.
%
    j = poly(i);
    m = 0;

    while ( 1 )

      j = floor ( j / 2 );

      if ( j <= 0 )
        break;
      end

      m = m + 1;

    end
%
%  We expand this bit pattern to separate components of the logical array INCLUD.
%
    j = poly(i);
    for k = m : -1 : 1
      j2 = floor ( j / 2 );
      includ(k) = ( j ~= 2 * j2 );
      j = j2;
    end
%
%  Calculate the remaining elements of row I as explained
%  in Bratley and Fox, section 2.
%
    for j = m + 1 : maxcol

      newv = v(i,j-m);
      l = 1;

      for k = 1 : m

        l = 2 * l;

        if ( includ(k) )
          newv = i4_xor ( newv, l * v(i,j-k) );
        end

      end

      v(i,j) = newv;

    end

  end
%
%  Multiply columns of V by appropriate power of 2.
%
  l = 1;
  for j = maxcol-1 : -1 : 1
    l = 2 * l;
    v(1:dim_num,j) = v(1:dim_num,j) * l;
  end
%
%  RECIPD is 1/(common denominator of the elements in V).
%
  recipd = 1.0 / ( 2 * l );

  seed = floor ( seed );

  if ( seed < 0 )
    seed = 0;
  end

  if ( seed == 0 )

    l = 1;
    I4_SOBOL_lastq(1:dim_num) = 0;

  elseif ( seed == I4_SOBOL_seed + 1 )
%
%  Find the position of the right-hand zero in SEED.
%
    l = i4_bit_lo0 ( seed );

  elseif ( seed <= I4_SOBOL_seed )

    I4_SOBOL_seed = 0;
    l = 1;
    I4_SOBOL_lastq(1:dim_num) = 0;

    for seed_temp = I4_SOBOL_seed : seed-1

      l = i4_bit_lo0 ( seed_temp );

      for i = 1 : dim_num
        I4_SOBOL_lastq(i) = i4_xor ( I4_SOBOL_lastq(i), v(i,l) );
      end

    end

    l = i4_bit_lo0 ( seed );

  elseif ( I4_SOBOL_seed + 1 < seed )

    for seed_temp = I4_SOBOL_seed + 1 : seed-1

      l = i4_bit_lo0 ( seed_temp );

      for i = 1 : dim_num
        I4_SOBOL_lastq(i) = i4_xor ( I4_SOBOL_lastq(i), v(i,l) );
      end

    end

    l = i4_bit_lo0 ( seed );

  end
%
%  Check that the user is not calling too many times!
%
  if ( maxcol < l )
    fprintf ( 1, '\n' );
    fprintf ( 1, 'I4_SOBOL - Fatal error!\n' );
    fprintf ( 1, '  Too many calls!\n' );
    fprintf ( 1, '  MAXCOL = %d\n', maxcol );
    fprintf ( 1, '  L =      %d\n', l );
    return
  end
%
%  Calculate the new components of QUASI.
%
  for i = 1 : dim_num

    quasi(i) = I4_SOBOL_lastq(i) * recipd;

    I4_SOBOL_lastq(i) = i4_xor ( I4_SOBOL_lastq(i), v(i,l) );

  end

  I4_SOBOL_seed = seed;
  seed = seed + 1;

  return
end


function [ c, seed ] = i4_uniform ( a, b, seed )

%*****************************************************************************80
%
%% I4_UNIFORM returns a scaled pseudorandom I4.
%
%  Discussion:
%
%    The pseudorandom number will be scaled to be uniformly distributed
%    between A and B.
%
%  Licensing:
%
%    This code is distributed under the GNU LGPL license.
%
%  Modified:
%
%    12 November 2006
%
%  Author:
%
%    John Burkardt
%
%  Reference:
%
%    Paul Bratley, Bennett Fox, Linus Schrage,
%    A Guide to Simulation,
%    Springer Verlag, pages 201-202, 1983.
%
%    Pierre L'Ecuyer,
%    Random Number Generation,
%    in Handbook of Simulation,
%    edited by Jerry Banks,
%    Wiley Interscience, page 95, 1998.
%
%    Bennett Fox,
%    Algorithm 647:
%    Implementation and Relative Efficiency of Quasirandom
%    Sequence Generators,
%    ACM Transactions on Mathematical Software,
%    Volume 12, Number 4, pages 362-376, 1986.
%
%    Peter Lewis, Allen Goodman, James Miller
%    A Pseudo-Random Number Generator for the System/360,
%    IBM Systems Journal,
%    Volume 8, pages 136-143, 1969.
%
%  Parameters:
%
%    Input, integer A, B, the minimum and maximum acceptable values.
%
%    Input, integer SEED, a seed for the random number generator.
%
%    Output, integer C, the randomly chosen integer.
%
%    Output, integer SEED, the updated seed.
%
  if ( seed == 0 )
    fprintf ( 1, '\n' );
    fprintf ( 1, 'I4_UNIFORM - Fatal error!\n' );
    fprintf ( 1, '  Input SEED = 0!\n' );
    error ( 'I4_UNIFORM - Fatal error!' );
  end

  seed = floor ( seed );
  a = round ( a );
  b = round ( b );

  seed = mod ( seed, 2147483647 );

  if ( seed < 0 ) 
    seed = seed + 2147483647;
  end 

  k = floor ( seed / 127773 );

  seed = 16807 * ( seed - k * 127773 ) - k * 2836;

  if ( seed < 0 )
    seed = seed + 2147483647;
  end

  r = seed * 4.656612875E-10;
%
%  Scale R to lie between A-0.5 and B+0.5.
%
  r = ( 1.0 - r ) * ( min ( a, b ) - 0.5 ) ...
    +         r   * ( max ( a, b ) + 0.5 );
%
%  Use rounding to convert R to an integer between A and B.
%
  value = round ( r );

  value = max ( value, min ( a, b ) );
  value = min ( value, max ( a, b ) );

  c = value;

  return
end


function k = i4_xor ( i, j )

%*****************************************************************************80
%
%% I4_XOR calculates the exclusive OR of two integers.
%
%  Licensing:
%
%    This code is distributed under the GNU LGPL license.
%
%  Modified:
%
%    16 February 2005
%
%  Author:
%
%   John Burkardt
%
%  Parameters:
%
%    Input, integer I, J, two values whose exclusive OR is needed.
%
%    Output, integer K, the exclusive OR of I and J.
%
  k = 0;
  l = 1;
%
  i = floor ( i );
  j = floor ( j );

  while ( i ~= 0 | j ~= 0 )
%
%  Check the current right-hand bits of I and J.
%  If they differ, set the appropriate bit of K.
%
    i2 = floor ( i / 2 );
    j2 = floor ( j / 2 );

    if ( ...
      ( ( i == 2 * i2 ) & ( j ~= 2 * j2 ) ) | ...
      ( ( i ~= 2 * i2 ) & ( j == 2 * j2 ) ) )
      k = k + l;
    end

    i = i2;
    j = j2;
    l = 2 * l;

  end

  return
end


function p = prime_ge ( n )

%*****************************************************************************80
%
%% PRIME_GE returns the smallest prime greater than or equal to N.
%
%  Discussion:
%
%    The MATLAB version of this program is made much simpler
%    because of the availability of the IS_PRIME logical function.
%
%  Example:
%
%    N     PRIME_GE
%
%    -10    2
%      1    2
%      2    2
%      3    3
%      4    5
%      5    5
%      6    7
%      7    7
%      8   11
%      9   11
%     10   11
%
%  Licensing:
%
%    This code is distributed under the GNU LGPL license.
%
%  Modified:
%
%    15 March 2003
%
%  Author:
%
%    John Burkardt
%
%  Parameters:
%
%    Input, integer N, the number to be bounded.
%
%    Output, integer P, the smallest prime number that is greater
%    than or equal to N.  
%
  p = max ( ceil ( n ), 2 );
  
  while ( ~ isprime ( p ) )
      p = p + 1;
  end

  return
end

  
